# Supplementary material for: A new dominant peroxiredoxin allele identified by whole-genome re-sequencing of random mutagenized yeast causes oxidant-resistance and premature aging
Source: Aging (Albany NY). 2010 Aug 13;2(8):475–86. doi: 10.18632/aging.100187 (PMC2954039; doi:10.18632/aging.100187)
Supplement: Supplementary Table 1 [file aging-02-475-s001.txt]

Single nucleotide variants and small insertions/deletions that distinguished K6001/K6001-B7 from the reference(S288c)genome.														
All variations are covered with >10x.														

>chrI	3836	3836	C	-										
>chrI	3981	3982	AT	TA										
>chrI	5928	5928	-	G										
>chrI	6454	6454	C	-										
>chrI	16470	16470	T	-										
>chrI	16500	16500	G	-										
>chrI	21532	21532	-	A										
>chrI	25341	25341	C	A										
>chrI	25507	25507	C	T										
>chrI	25510	25510	G	A										
>chrI	25537	25537	G	A										
>chrI	25585	25585	A	G										
>chrI	26999	26999	-	C										
>chrI	27028	27028	A	T		
>chrI	27036	27037	TG	CA		
>chrI	27045	27045	C	T		
>chrI	27061	27061	A	T		
>chrI	27064	27064	G	A		
>chrI	27076	27076	G	A		
>chrI	27085	27085	G	A		
>chrI	27100	27100	T	C		
>chrI	27130	27130	C	G		
>chrI	36120	36120	C	A		
>chrI	36814	36814	A	C		
>chrI	40231	40231	C	G		
>chrI	41240	41240	A	G		
>chrI	41664	41664	T	G		
>chrI	41700	41700	C	A		
>chrI	41703	41703	C	A		
>chrI	46231	46231	C	G		
>chrI	46833	46833	G	A		
>chrI	48772	48772	T	A		
>chrI	49904	49904	C	A		
>chrI	50327	50327	C	A		
>chrI	55746	55746	A	G		
>chrI	62767	62767	A	G		
>chrI	70794	70794	C	G		
>chrI	96740	96740	G	C		
>chrI	96838	96838	C	-		
>chrI	96843	96843	-	C		
>chrI	97025	97026	AT	TA		
>chrI	97678	97679	CC	GG		
>chrI	98350	98350	-	G		
>chrI	98351	98351	G	-		
>chrI	99563	99563	A	-		
>chrI	99566	99566	-	G		
>chrI	99841	99841	A	T		
>chrI	100399	100399	G	C		
>chrI	110470	110470	-	G		
>chrI	110471	110471	G	-		
>chrI	113702	113702	C	-		
>chrI	120442	120442	C	G		
>chrI	130488	130489	TG	-		
>chrI	134126	134126	-	C		
>chrI	134852	134852	-	A		
>chrI	134854	134854	G	-		
>chrI	141032	141032	T	A		
>chrI	152189	152189	-	A		
>chrI	152190	152190	A	-		
>chrI	158935	158935	-	G		
>chrI	167048	167048	G	C		
>chrI	167115	167115	-	T		
>chrI	167135	167135	-	A		
>chrI	167140	167140	-	T		
>chrI	167145	167145	-	A		
>chrI	167152	167152	-	T		
>chrI	167551	167551	G	C		
>chrI	167802	167802	C	T		
>chrI	171884	171884	-	C		
>chrI	171969	171969	C	-		
>chrI	171972	171977	CTTCTA	TTT		
>chrI	171984	171984	G	-		
>chrI	172042	172042	G	TGT		
>chrI	172173	172173	-	T		
>chrI	172434	172434	G	-		
>chrI	174173	174173	G	C		
>chrI	174187	174187	-	G		
>chrI	174188	174188	G	-		
>chrI	175307	175307	-	C		
>chrI	175372	175372	T	-		
>chrI	177138	177138	-	T		
>chrI	178256	178256	G	C		
>chrI	178602	178602	A	-		
>chrI	178639	178639	G	-		
>chrI	178647	178647	T	C		
>chrI	179683	179683	T	A		
>chrI	180962	180962	-	CAAA		
>chrI	181740	181740	C	T		
>chrI	181766	181766	T	C		
>chrI	182034	182034	C	T		
>chrI	182039	182039	A	G		
>chrI	183383	183383	C	-		
>chrI	195579	195579	C	T		
>chrI	195671	195671	A	G		
>chrI	196773	196773	G	A		
>chrI	196878	196878	C	T		
>chrI	196885	196885	G	T		
>chrI	196893	196895	CCA	TCC		
>chrI	196918	196918	T	C		
>chrI	197018	197018	A	G		
>chrI	197026	197026	C	T		
>chrI	197114	197114	G	A		
>chrI	197117	197117	G	A		
>chrI	197210	197210	A	G		
>chrI	197230	197230	G	T		
>chrI	197236	197236	-	G		
>chrI	197237	197237	C	-		
>chrI	197271	197271	T	C		
>chrI	197338	197338	C	T		
>chrI	197344	197344	G	A		
>chrI	197453	197453	T	C		
>chrI	197470	197470	T	C		
>chrI	197478	197478	T	C		
>chrI	197554	197554	A	G		
>chrI	197581	197581	G	A		
>chrI	197640	197640	T	G		
>chrI	197650	197650	A	G		
>chrI	197688	197688	-	T		
>chrI	197689	197689	A	-		
>chrI	197752	197752	A	G		
>chrI	197754	197754	G	C		
>chrI	197759	197759	C	G		
>chrI	197764	197766	AGA	GGG		
>chrI	197785	197785	A	G		
>chrI	197805	197805	G	A		
>chrI	197813	197813	A	G		
>chrI	197819	197819	G	A		
>chrI	197867	197867	G	A		
>chrI	197902	197902	C	T		
>chrI	197915	197915	C	A		
>chrI	197916	197916	-	G		
>chrI	197977	197977	T	A		
>chrI	198021	198021	C	T		
>chrI	198025	198025	-	A		
>chrI	198112	198112	G	A		
>chrI	198209	198209	C	A		
>chrI	198226	198226	C	G		
>chrI	198238	198238	G	T		
>chrI	198246	198247	CT	GC		
>chrI	198253	198253	T	C		
>chrI	198261	198261	A	G		
>chrI	198273	198273	A	G		
>chrI	198281	198281	A	G		
>chrI	198285	198285	G	A		
>chrI	198301	198301	A	G		
>chrI	198325	198325	G	T		
>chrI	198345	198345	G	A		
>chrI	198412	198412	A	C		
>chrI	198462	198462	C	G		
>chrI	198554	198554	T	C		
>chrI	198580	198580	A	G		
>chrI	198595	198595	-	A		
>chrI	198596	198596	T	G		
>chrI	198599	198599	C	-		
>chrI	198613	198614	CT	TG		
>chrI	198617	198617	A	-		
>chrI	198622	198622	C	G		
>chrI	198625	198625	C	-		
>chrI	198629	198633	GGAAT	AATAAA		
>chrI	198637	198637	-	C		
>chrI	198642	198642	C	T		
>chrI	198646	198646	A	G		
>chrI	198651	198651	C	T		
>chrI	198658	198658	A	G		
>chrI	198669	198669	-	C		
>chrI	198670	198670	C	G		
>chrI	198673	198673	A	-		
>chrI	198694	198694	-	G		
>chrI	198701	198701	C	T		
>chrI	198705	198705	T	-		
>chrI	198728	198728	T	C		
>chrI	198845	198845	G	C		
>chrI	198850	198850	T	C		
>chrI	198855	198855	-	C		
>chrI	198856	198861	GTTTTT	CCATC		
>chrI	198868	198868	G	A		
>chrI	198871	198871	T	C		
>chrI	198874	198874	T	G		
>chrI	198877	198877	A	G		
>chrI	198881	198883	CCC	TCG		
>chrI	200504	200504	T	A		
>chrI	200525	200525	C	-		
>chrI	200528	200528	-	G		
>chrI	200530	200530	A	G		
>chrI	201305	201305	A	G		
>chrI	201306	201306	T	C		
>chrI	202602	202602	C	G		
>chrI	202605	202605	-	T		
>chrI	202609	202609	C	G		
>chrI	202611	202611	T	C		
>chrI	202619	202619	A	T		
>chrI	202624	202624	G	A		
>chrI	202626	202626	G	A		
>chrI	202629	202629	C	T		
>chrI	202657	202657	T	-		
>chrI	202685	202685	G	T		
>chrI	202696	202696	C	T		
>chrI	202711	202711	A	T		
>chrI	202725	202725	G	A		
>chrI	202733	202733	T	A		
>chrI	202754	202755	CT	TA		
>chrI	202756	202756	C	G		
>chrI	202890	202893	CCTC	-		
>chrI	202935	202937	CAG	ACAA		
>chrI	202945	202945	A	G		
>chrI	202949	202949	T	C		
>chrI	202969	202969	A	T		
>chrI	202986	202986	G	T		
>chrI	203096	203096	C	T		
>chrI	203097	203097	A	G		
>chrI	203103	203103	C	T		
>chrI	203172	203172	T	C		
>chrI	203206	203207	GC	CT		
>chrI	203275	203275	A	T		
>chrI	203330	203330	-	T		
>chrI	203340	203340	C	T		
>chrI	203355	203355	A	G		
>chrI	203449	203449	C	T		
>chrI	203452	203452	G	A		
>chrI	203651	203651	C	T		
>chrI	203903	203903	A	T		
>chrI	203913	203913	A	G		
>chrI	203948	203948	A	G		
>chrI	203964	203964	G	A		
>chrI	203975	203975	G	A		
>chrI	204003	204003	A	G		
>chrI	204005	204005	C	T		
>chrI	204014	204014	C	T		
>chrI	204020	204020	T	C		
>chrI	204026	204026	C	T		
>chrI	204032	204032	-	ATT		
>chrI	204038	204041	TTAT	C		
>chrI	204050	204050	G	A		
>chrI	204062	204062	G	A		
>chrI	204065	204065	C	T		
>chrI	204104	204104	T	G		
>chrI	204107	204107	A	T		
>chrI	204116	204116	C	-		
>chrI	204118	204118	-	G		
>chrI	204122	204122	A	C		
>chrI	204137	204137	A	-		
>chrI	204141	204141	-	A		
>chrI	204146	204146	C	G		
>chrI	204152	204152	C	A		
>chrI	204158	204158	C	T		
>chrI	206790	206790	T	G		
>chrI	206847	206847	A	G		
>chrI	206858	206858	T	C		
>chrI	206937	206937	G	A		
>chrI	206944	206944	T	C		
>chrI	206959	206959	T	C		
>chrI	206976	206976	T	C		
>chrI	206985	206987	CCT	-		
>chrI	206996	206996	T	G		
>chrI	207013	207013	T	C		
>chrI	207030	207030	A	G		
>chrI	207119	207119	G	A		
>chrI	207147	207147	C	T		
>chrI	207164	207164	A	G		
>chrI	207167	207167	T	C		
>chrI	207170	207170	T	C		
>chrI	207224	207224	T	C		
>chrI	207238	207238	A	-		
>chrI	207240	207240	-	A		
>chrI	207321	207321	G	A		
>chrI	207332	207332	G	A		
>chrI	207353	207353	A	G		
>chrI	207386	207386	T	C		
>chrI	207389	207389	A	G		
>chrI	207430	207430	G	A		
>chrI	207440	207440	A	T		
>chrI	207560	207560	G	A		
>chrI	207570	207570	G	A		
>chrI	207612	207612	G	A		
>chrI	207661	207661	T	G		
>chrI	207674	207674	G	A		
>chrI	208519	208519	C	T		
>chrI	208520	208520	A	G		
>chrI	208562	208562	A	G		
>chrI	208650	208650	T	C		
>chrI	208709	208709	T	C		
>chrI	208825	208825	G	C		
>chrI	219256	219256	A	G		
>chrI	219276	219276	A	C		
>chrI	219320	219320	T	G		
>chrI	219387	219387	T	-		
>chrI	219389	219389	-	G		
>chrI	219517	219517	G	A		
>chrI	219542	219542	A	C		
>chrI	220300	220300	C	T		
>chrI	220455	220456	TT	AG		
>chrI	220494	220494	T	C		
>chrI	222086	222086	C	T		
>chrI	222182	222182	C	T		
>chrI	222197	222197	G	C		
>chrI	222848	222848	T	C		
>chrII	7915	7915	A	-		
>chrII	11053	11053	T	C		
>chrII	11308	11309	AA	TT		
>chrII	11345	11345	A	G		
>chrII	11379	11379	A	C		
>chrII	13102	13102	C	A		
>chrII	13477	13477	G	A		
>chrII	13492	13492	A	T		
>chrII	13553	13553	G	A		
>chrII	13966	13966	C	A		
>chrII	13982	13982	G	A		
>chrII	15518	15518	A	G		
>chrII	16380	16380	C	T		
>chrII	16392	16392	A	G		
>chrII	17455	17455	A	C		
>chrII	23855	23856	CC	-		
>chrII	23913	23913	C	A		
>chrII	23948	23948	-	A		
>chrII	28888	28888	-	AT		
>chrII	28910	28910	-	A		
>chrII	30009	30009	C	T		
>chrII	30047	30047	A	G		
>chrII	35482	35482	C	T		
>chrII	36673	36673	A	T		
>chrII	38067	38067	C	T		
>chrII	38728	38728	C	A		
>chrII	38800	38800	C	A		
>chrII	38917	38917	C	T		
>chrII	42377	42377	C	G		
>chrII	48369	48369	A	T		
>chrII	55145	55145	A	C		
>chrII	59751	59751	T	C		
>chrII	68154	68154	T	-		
>chrII	73450	73450	C	G		
>chrII	75208	75208	A	G		
>chrII	80747	80747	T	-		
>chrII	92916	92916	G	A		
>chrII	92918	92920	CCG	-		
>chrII	93622	93622	C	-		
>chrII	95345	95345	G	T		
>chrII	113437	113437	G	-		
>chrII	114868	114868	-	A		
>chrII	114870	114870	A	-		
>chrII	150039	150039	T	A		
>chrII	155742	155742	T	G		
>chrII	155786	155786	A	G		
>chrII	156020	156020	C	T		
>chrII	156206	156206	C	A		
>chrII	156655	156655	C	T		
>chrII	156779	156779	A	G		
>chrII	158203	158203	C	T		
>chrII	158803	158803	G	T		
>chrII	158806	158806	A	G		
>chrII	158989	158989	C	T		
>chrII	159070	159070	G	A		
>chrII	159142	159142	T	G		
>chrII	159229	159229	G	A		
>chrII	159415	159415	G	A		
>chrII	159430	159430	A	G		
>chrII	159929	159929	C	A		
>chrII	159934	159934	T	G		
>chrII	159956	159956	C	T		
>chrII	159960	159960	A	G		
>chrII	160023	160023	C	T		
>chrII	160146	160146	T	G		
>chrII	160406	160406	G	T		
>chrII	160512	160512	A	G		
>chrII	160621	160621	C	T		
>chrII	160813	160813	T	G		
>chrII	161466	161466	T	C		
>chrII	161690	161690	T	C		
>chrII	161760	161760	G	A		
>chrII	161843	161843	T	C		
>chrII	162254	162254	A	G		
>chrII	162274	162274	A	G		
>chrII	162423	162423	T	C		
>chrII	162683	162683	A	G		
>chrII	162776	162776	T	C		
>chrII	163124	163124	A	G		
>chrII	163857	163857	T	C		
>chrII	163970	163970	A	G		
>chrII	163992	163992	G	A		
>chrII	164422	164422	T	C		
>chrII	164854	164854	T	A		
>chrII	165052	165052	C	T		
>chrII	165181	165181	C	G		
>chrII	165528	165528	G	A		
>chrII	165589	165589	T	A		
>chrII	165685	165685	-	C		
>chrII	165732	165732	T	C		
>chrII	166022	166022	T	C		
>chrII	166314	166314	C	T		
>chrII	166553	166553	G	A		
>chrII	167177	167177	A	G		
>chrII	167376	167376	C	T		
>chrII	167530	167530	G	A		
>chrII	167797	167797	A	G		
>chrII	167824	167824	A	T		
>chrII	168068	168068	T	C		
>chrII	168153	168153	C	G		
>chrII	168197	168197	G	A		
>chrII	168470	168470	T	G		
>chrII	169486	169486	A	G		
>chrII	169499	169499	G	C		
>chrII	169821	169821	C	G		
>chrII	169823	169823	G	T		
>chrII	169896	169896	T	C		
>chrII	170155	170155	T	C		
>chrII	170170	170170	C	G		
>chrII	170182	170182	T	C		
>chrII	170209	170209	G	T		
>chrII	170445	170445	T	C		
>chrII	170596	170596	A	G		
>chrII	170679	170679	G	A		
>chrII	170871	170871	C	T		
>chrII	171436	171436	A	G		
>chrII	171498	171498	A	T		
>chrII	172116	172116	T	C		
>chrII	172174	172174	C	T		
>chrII	172181	172181	C	A		
>chrII	172226	172226	A	G		
>chrII	172265	172265	A	G		
>chrII	172305	172305	A	G		
>chrII	172310	172310	T	C		
>chrII	172325	172325	G	-		
>chrII	172328	172328	-	A		
>chrII	172341	172341	T	G		
>chrII	172491	172491	A	G		
>chrII	172684	172684	G	A		
>chrII	173031	173031	T	C		
>chrII	173046	173046	A	G		
>chrII	173662	173662	T	C		
>chrII	175163	175163	T	A		
>chrII	175508	175508	C	A		
>chrII	175529	175529	A	G		
>chrII	176087	176087	T	C		
>chrII	176264	176264	T	C		
>chrII	176549	176549	T	C		
>chrII	176639	176639	G	A		
>chrII	177290	177290	C	G		
>chrII	177796	177796	G	A		
>chrII	178102	178102	A	G		
>chrII	178450	178450	A	G		
>chrII	178933	178933	C	T		
>chrII	179113	179113	G	A		
>chrII	179149	179149	G	A		
>chrII	179236	179236	T	C		
>chrII	179251	179251	A	G		
>chrII	179260	179260	C	T		
>chrII	179269	179269	A	G		
>chrII	180171	180171	A	G		
>chrII	180247	180247	T	C		
>chrII	180301	180301	C	T		
>chrII	180315	180315	C	T		
>chrII	180375	180375	T	A		
>chrII	180610	180610	G	A		
>chrII	181428	181428	A	C		
>chrII	181708	181708	C	G		
>chrII	182131	182131	T	C		
>chrII	182363	182363	T	C		
>chrII	182439	182439	T	C		
>chrII	182646	182646	C	T		
>chrII	182703	182703	T	C		
>chrII	182895	182895	G	A		
>chrII	182904	182904	C	T		
>chrII	183087	183087	A	C		
>chrII	184239	184239	G	C		
>chrII	184935	184935	A	C		
>chrII	184944	184944	T	A		
>chrII	185481	185481	C	G		
>chrII	186756	186756	G	A		
>chrII	187156	187156	G	A		
>chrII	187555	187555	T	A		
>chrII	187747	187747	T	C		
>chrII	187876	187876	T	C		
>chrII	187960	187960	G	A		
>chrII	188035	188035	G	A		
>chrII	189116	189116	C	A		
>chrII	189212	189212	T	A		
>chrII	189226	189226	C	T		
>chrII	189664	189664	T	C		
>chrII	189676	189676	A	G		
>chrII	190035	190035	T	C		
>chrII	190131	190131	T	A		
>chrII	190455	190455	A	G		
>chrII	190586	190586	G	A		
>chrII	190623	190623	C	G		
>chrII	190644	190644	A	G		
>chrII	190673	190673	T	C		
>chrII	191210	191210	T	C		
>chrII	191235	191235	A	G		
>chrII	191245	191245	C	A		
>chrII	191531	191531	G	A		
>chrII	191566	191566	G	T		
>chrII	191616	191616	G	A		
>chrII	192292	192292	G	C		
>chrII	192404	192404	-	G		
>chrII	192579	192579	A	G		
>chrII	193125	193125	T	C		
>chrII	193667	193667	T	C		
>chrII	194229	194229	C	T		
>chrII	201635	201635	G	C		
>chrII	210433	210433	A	G		
>chrII	221294	221295	GT	-		
>chrII	238133	238133	G	A		
>chrII	241396	241396	G	A		
>chrII	245111	245111	T	A		
>chrII	250039	250039	T	G		
>chrII	252563	252563	T	-		
>chrII	252573	252573	T	G		
>chrII	252579	252579	C	T		
>chrII	252590	252590	T	C		
>chrII	252600	252600	T	C		
>chrII	252681	252681	A	G		
>chrII	252705	252705	G	T		
>chrII	253096	253096	C	T		
>chrII	253710	253710	G	A		
>chrII	254031	254031	C	T		
>chrII	254125	254125	T	C		
>chrII	254350	254350	C	T		
>chrII	254369	254369	C	T		
>chrII	254410	254410	C	T		
>chrII	254437	254437	T	C		
>chrII	254495	254495	G	T		
>chrII	254549	254549	-	A		
>chrII	254616	254616	T	A		
>chrII	254720	254720	-	T		
>chrII	254722	254722	-	T		
>chrII	254832	254832	A	G		
>chrII	255125	255125	A	G		
>chrII	255467	255467	G	A		
>chrII	255686	255686	T	A		
>chrII	255738	255738	G	A		
>chrII	255741	255741	C	T		
>chrII	256265	256265	C	A		
>chrII	256939	256939	A	T		
>chrII	257174	257174	G	A		
>chrII	257428	257428	C	T		
>chrII	257563	257563	T	C		
>chrII	257911	257911	T	C		
>chrII	258151	258151	T	C		
>chrII	258206	258206	A	C		
>chrII	258209	258209	A	G		
>chrII	258407	258407	C	A		
>chrII	258651	258651	C	T		
>chrII	258665	258665	A	G		
>chrII	266324	266324	T	C		
>chrII	266331	266331	A	G		
>chrII	266351	266351	C	G		
>chrII	266358	266358	C	G		
>chrII	266478	266478	G	A		
>chrII	266551	266551	C	G		
>chrII	266590	266590	C	T		
>chrII	266718	266718	A	G		
>chrII	266773	266773	G	A		
>chrII	266791	266791	G	A		
>chrII	267510	267510	C	T		
>chrII	267673	267673	T	C		
>chrII	268100	268100	G	A		
>chrII	268319	268319	A	G		
>chrII	268644	268644	G	T		
>chrII	268844	268844	C	G		
>chrII	268895	268895	G	A		
>chrII	268913	268913	G	A		
>chrII	268930	268930	A	G		
>chrII	268949	268949	T	C		
>chrII	269066	269066	A	G		
>chrII	269255	269255	G	A		
>chrII	269986	269986	G	A		
>chrII	270245	270245	C	A		
>chrII	270315	270315	G	T		
>chrII	270402	270404	GCA	-		
>chrII	271427	271427	C	T		
>chrII	271526	271526	C	T		
>chrII	297970	297970	A	T		
>chrII	298141	298141	C	T		
>chrII	298721	298721	G	A		
>chrII	298966	298966	T	C		
>chrII	298990	298990	G	A		
>chrII	299034	299034	A	G		
>chrII	299174	299174	T	C		
>chrII	299196	299196	T	C		
>chrII	299524	299524	C	T		
>chrII	299553	299553	-	TGGAGGAAGAG		
>chrII	299680	299680	T	G		
>chrII	299759	299759	C	T		
>chrII	300111	300111	G	A		
>chrII	315071	315071	G	-		
>chrII	315270	315270	-	G		
>chrII	315271	315271	G	-		
>chrII	323835	323835	-	G		
>chrII	323836	323836	G	-		
>chrII	370774	370774	C	T		
>chrII	371425	371425	-	A		
>chrII	374011	374011	T	A		
>chrII	382730	382730	-	G		
>chrII	382743	382743	-	G		
>chrII	383174	383174	-	G		
>chrII	385360	385360	-	G		
>chrII	385361	385361	G	-		
>chrII	388774	388775	TT	AA		
>chrII	389420	389421	TC	-		
>chrII	389424	389424	-	G		
>chrII	389425	389425	G	-		
>chrII	390034	390034	-	C		
>chrII	390442	390442	G	-		
>chrII	392557	392557	-	G		
>chrII	392558	392558	G	-		
>chrII	392568	392568	-	G		
>chrII	392570	392570	G	-		
>chrII	394728	394728	-	C		
>chrII	432380	432380	T	C		
>chrII	433377	433377	-	G		
>chrII	433378	433378	G	-		
>chrII	439496	439496	T	G		
>chrII	447535	447535	-	G		
>chrII	447536	447536	G	-		
>chrII	456359	456359	C	T		
>chrII	481671	481673	TGA	GTAG		
>chrII	481675	481675	G	-		
>chrII	488600	488600	-	A		
>chrII	488601	488601	C	-		
>chrII	493373	493373	C	T		
>chrII	513365	513365	A	G		
>chrII	514965	514965	A	-		
>chrII	514968	514968	-	A		
>chrII	559861	559861	G	T		
>chrII	561435	561435	C	-		
>chrII	621280	621280	G	A		
>chrII	621541	621541	C	T		
>chrII	621958	621958	C	T		
>chrII	622300	622300	T	A		
>chrII	622650	622650	G	A		
>chrII	622784	622784	G	T		
>chrII	622844	622844	-	T		
>chrII	622883	622883	C	A		
>chrII	622966	622966	T	C		
>chrII	622976	622976	A	C		
>chrII	623267	623267	C	A		
>chrII	623273	623273	T	C		
>chrII	623422	623422	A	G		
>chrII	623445	623445	C	-		
>chrII	623781	623781	C	T		
>chrII	623814	623814	A	G		
>chrII	623964	623964	G	T		
>chrII	624005	624005	C	T		
>chrII	624072	624072	T	C		
>chrII	624489	624489	C	T		
>chrII	624536	624536	A	T		
>chrII	624732	624732	C	T		
>chrII	624832	624832	C	A		
>chrII	625146	625146	C	G		
>chrII	625199	625199	C	A		
>chrII	625230	625230	T	G		
>chrII	625294	625294	A	G		
>chrII	625436	625436	-	T		
>chrII	625500	625500	T	C		
>chrII	625592	625592	G	A		
>chrII	625623	625623	A	C		
>chrII	625716	625716	C	T		
>chrII	625871	625871	T	C		
>chrII	626273	626273	C	T		
>chrII	626450	626450	G	A		
>chrII	626465	626465	C	T		
>chrII	626624	626624	C	A		
>chrII	626675	626675	A	T		
>chrII	626996	626996	T	A		
>chrII	627050	627050	A	T		
>chrII	627421	627421	T	G		
>chrII	627433	627433	A	C		
>chrII	627435	627436	CC	TT		
>chrII	627438	627439	GG	AA		
>chrII	627486	627487	AT	TA		
>chrII	628262	628262	T	C		
>chrII	628264	628264	T	C		
>chrII	628662	628662	C	-		
>chrII	628669	628669	T	C		
>chrII	629008	629008	G	A		
>chrII	629128	629128	A	G		
>chrII	629254	629254	G	A		
>chrII	629631	629631	C	T		
>chrII	629636	629636	G	A		
>chrII	629777	629777	T	C		
>chrII	630047	630047	C	T		
>chrII	630086	630086	T	C		
>chrII	630089	630089	A	G		
>chrII	630666	630666	T	A		
>chrII	630779	630779	C	T		
>chrII	630828	630828	C	T		
>chrII	631238	631238	C	T		
>chrII	631316	631316	T	C		
>chrII	631342	631342	G	-		
>chrII	631344	631344	T	-		
>chrII	631346	631346	G	TTT		
>chrII	631348	631352	GAAAC	ACCA		
>chrII	631354	631354	-	C		
>chrII	631663	631663	T	C		
>chrII	631859	631859	T	C		
>chrII	631865	631865	A	G		
>chrII	631907	631907	G	A		
>chrII	631912	631912	G	A		
>chrII	631924	631924	G	A		
>chrII	631936	631936	G	A		
>chrII	631940	631940	C	A		
>chrII	632165	632165	G	A		
>chrII	633189	633189	T	A		
>chrII	633952	633952	G	A		
>chrII	634220	634220	C	T		
>chrII	634934	634934	C	T		
>chrII	635122	635122	G	A		
>chrII	635192	635192	A	G		
>chrII	635247	635247	A	G		
>chrII	635440	635440	A	G		
>chrII	635473	635473	C	T		
>chrII	635884	635884	-	T		
>chrII	635891	635891	A	-		
>chrII	635923	635923	C	A		
>chrII	635954	635954	G	T		
>chrII	636141	636141	A	G		
>chrII	636163	636163	C	T		
>chrII	636262	636262	C	T		
>chrII	636319	636319	G	A		
>chrII	636367	636367	T	C		
>chrII	636532	636532	A	G		
>chrII	636704	636704	C	G		
>chrII	636989	636989	T	C		
>chrII	637036	637036	C	T		
>chrII	637058	637058	T	A		
>chrII	637259	637259	T	C		
>chrII	637361	637361	T	C		
>chrII	637646	637646	C	G		
>chrII	637780	637780	T	C		
>chrII	637790	637790	C	A		
>chrII	637923	637923	T	G		
>chrII	637985	637985	C	T		
>chrII	638081	638081	A	G		
>chrII	639215	639215	C	G		
>chrII	639695	639695	C	T		
>chrII	639740	639740	G	-		
>chrII	639788	639788	G	A		
>chrII	639827	639827	G	A		
>chrII	640829	640829	T	C		
>chrII	641066	641066	T	G		
>chrII	641297	641297	C	T		
>chrII	641462	641462	A	G		
>chrII	641837	641837	C	T		
>chrII	642044	642044	C	T		
>chrII	642251	642251	T	C		
>chrII	642487	642487	A	G		
>chrII	643129	643129	G	A		
>chrII	643171	643171	G	A		
>chrII	643427	643427	G	A		
>chrII	643909	643910	GT	AA		
>chrII	644105	644123	GTTTTGCTACTAACAAAGC	-		
>chrII	644140	644140	G	A		
>chrII	644328	644328	G	T		
>chrII	644477	644477	G	C		
>chrII	644524	644524	C	T		
>chrII	644641	644641	C	T		
>chrII	644785	644785	T	C		
>chrII	645016	645016	C	T		
>chrII	645053	645053	C	A		
>chrII	645076	645076	T	C		
>chrII	645284	645284	G	A		
>chrII	645336	645336	A	G		
>chrII	645456	645456	C	T		
>chrII	645459	645459	T	C		
>chrII	645587	645587	C	T		
>chrII	645733	645733	A	G		
>chrII	645837	645837	C	T		
>chrII	646322	646322	C	T		
>chrII	646519	646519	G	A		
>chrII	646838	646838	A	G		
>chrII	646858	646858	G	A		
>chrII	646930	646930	A	T		
>chrII	647279	647279	C	T		
>chrII	647491	647491	A	C		
>chrII	647497	647497	G	A		
>chrII	647919	647919	A	G		
>chrII	648549	648549	C	T		
>chrII	648669	648669	C	T		
>chrII	649049	649049	G	C		
>chrII	649512	649512	A	T		
>chrII	649583	649583	C	A		
>chrII	650272	650272	-	TA		
>chrII	650965	650965	T	C		
>chrII	651611	651611	T	A		
>chrII	652016	652016	C	T		
>chrII	652357	652357	C	T		
>chrII	652462	652462	T	C		
>chrII	652582	652582	T	C		
>chrII	652681	652681	T	C		
>chrII	652825	652825	T	C		
>chrII	653002	653002	G	A		
>chrII	653234	653234	G	-		
>chrII	653270	653270	A	G		
>chrII	653422	653422	T	C		
>chrII	653424	653424	G	C		
>chrII	653435	653435	C	A		
>chrII	653725	653725	A	G		
>chrII	654122	654122	C	T		
>chrII	654307	654307	C	T		
>chrII	654334	654334	C	G		
>chrII	654346	654346	T	C		
>chrII	654355	654355	T	C		
>chrII	654383	654383	A	G		
>chrII	654463	654463	C	A		
>chrII	654495	654495	G	A		
>chrII	654518	654518	G	-		
>chrII	654522	654522	-	T		
>chrII	655446	655446	G	A		
>chrII	655506	655506	G	A		
>chrII	655888	655888	T	C		
>chrII	655994	655994	T	C		
>chrII	656237	656237	A	G		
>chrII	656462	656462	G	A		
>chrII	656525	656525	G	A		
>chrII	656569	656569	T	C		
>chrII	656614	656614	A	C		
>chrII	656774	656774	T	C		
>chrII	657557	657557	A	G		
>chrII	657577	657577	T	A		
>chrII	660100	660100	G	A		
>chrII	660232	660232	A	G		
>chrII	660814	660814	C	T		
>chrII	660865	660865	T	A		
>chrII	661849	661849	G	T		
>chrII	661873	661873	G	A		
>chrII	662068	662068	G	A		
>chrII	662089	662089	A	G		
>chrII	662107	662107	G	A		
>chrII	662267	662267	C	T		
>chrII	662440	662440	G	-		
>chrII	662472	662472	T	A		
>chrII	662664	662664	C	T		
>chrII	662744	662744	G	A		
>chrII	663221	663221	G	A		
>chrII	663365	663365	A	G		
>chrII	663473	663473	C	T		
>chrII	664013	664013	T	C		
>chrII	664160	664160	T	C		
>chrII	664719	664719	C	T		
>chrII	665142	665142	G	-		
>chrII	666703	666703	A	G		
>chrII	667774	667774	A	G		
>chrII	667795	667795	C	A		
>chrII	668580	668580	A	G		
>chrII	668645	668645	G	A		
>chrII	668862	668862	T	C		
>chrII	668963	668963	C	T		
>chrII	668979	668979	A	G		
>chrII	669663	669663	G	A		
>chrII	670078	670078	T	C		
>chrII	670297	670297	G	A		
>chrII	670737	670737	T	C		
>chrII	671024	671024	-	CAT		
>chrII	671039	671039	C	A		
>chrII	672008	672008	T	C		
>chrII	672195	672195	A	C		
>chrII	673207	673207	C	T		
>chrII	673385	673385	G	T		
>chrII	674290	674290	T	A		
>chrII	675188	675188	G	A		
>chrII	676105	676105	G	A		
>chrII	676120	676120	T	C		
>chrII	676336	676336	A	C		
>chrII	677261	677261	T	C		
>chrII	677639	677639	C	G		
>chrII	677714	677714	A	G		
>chrII	678776	678776	T	G		
>chrII	679271	679271	A	C		
>chrII	679380	679380	A	C		
>chrII	679524	679524	T	C		
>chrII	680721	680721	A	G		
>chrII	680914	680914	T	C		
>chrII	681122	681122	T	A		
>chrII	681201	681201	A	T		
>chrII	681339	681339	T	G		
>chrII	681393	681393	C	T		
>chrII	681409	681409	A	G		
>chrII	681483	681483	T	A		
>chrII	681487	681487	A	G		
>chrII	682140	682140	G	T		
>chrII	682187	682187	C	T		
>chrII	682444	682444	T	C		
>chrII	682963	682963	G	A		
>chrII	683581	683581	T	C		
>chrII	684580	684580	G	T		
>chrII	685160	685160	A	G		
>chrII	685505	685505	C	T		
>chrII	685657	685657	T	C		
>chrII	686153	686153	G	A		
>chrII	686762	686762	A	G		
>chrII	686778	686778	G	A		
>chrII	687024	687024	C	T		
>chrII	687621	687621	A	T		
>chrII	687975	687975	G	A		
>chrII	688350	688350	C	T		
>chrII	688359	688359	G	A		
>chrII	688482	688482	C	T		
>chrII	688635	688635	G	A		
>chrII	688695	688695	A	T		
>chrII	688944	688944	T	A		
>chrII	689151	689151	C	T		
>chrII	689862	689862	G	C		
>chrII	689907	689907	G	A		
>chrII	690308	690308	T	C		
>chrII	690325	690325	G	A		
>chrII	691362	691362	C	T		
>chrII	691480	691480	G	T		
>chrII	691516	691516	A	G		
>chrII	691702	691702	G	C		
>chrII	691737	691737	T	C		
>chrII	691771	691771	G	T		
>chrII	691833	691833	G	A		
>chrII	691864	691864	G	A		
>chrII	691875	691875	A	G		
>chrII	691888	691888	T	C		
>chrII	691932	691932	C	T		
>chrII	691945	691945	C	T		
>chrII	692078	692078	C	A		
>chrII	692121	692121	G	C		
>chrII	692361	692361	A	T		
>chrII	692675	692675	C	T		
>chrII	692878	692878	C	T		
>chrII	692884	692884	C	T		
>chrII	693064	693064	A	T		
>chrII	693386	693386	G	A		
>chrII	693464	693464	C	T		
>chrII	693646	693646	T	C		
>chrII	693820	693820	T	A		
>chrII	693918	693918	T	C		
>chrII	693920	693920	G	A		
>chrII	693923	693923	C	T		
>chrII	694119	694119	G	A		
>chrII	694128	694128	G	A		
>chrII	694146	694146	T	A		
>chrII	694148	694148	T	C		
>chrII	694507	694507	A	G		
>chrII	694664	694664	G	A		
>chrII	695363	695363	T	C		
>chrII	695852	695852	A	T		
>chrII	696536	696536	T	C		
>chrII	696647	696647	T	C		
>chrII	696776	696776	A	G		
>chrII	697038	697038	T	C		
>chrII	697690	697690	C	T		
>chrII	697850	697850	C	A		
>chrII	697907	697907	C	T		
>chrII	697928	697928	C	A		
>chrII	698203	698203	C	T		
>chrII	698643	698643	A	T		
>chrII	698953	698953	T	C		
>chrII	699375	699375	G	A		
>chrII	699555	699555	T	C		
>chrII	699670	699670	T	C		
>chrII	699873	699873	A	G		
>chrII	700000	700000	A	G		
>chrII	700059	700059	G	C		
>chrII	700194	700194	A	T		
>chrII	700218	700218	G	C		
>chrII	700241	700241	T	C		
>chrII	700677	700677	G	A		
>chrII	700710	700710	C	T		
>chrII	700731	700731	G	A		
>chrII	739341	739341	A	T		
>chrII	740291	740291	-	G		
>chrII	740292	740292	G	-		
>chrII	743936	743938	GCC	CCG		
>chrII	746369	746375	GCAATCT	-		
>chrII	750878	750878	G	A		
>chrII	752496	752496	G	C		
>chrII	753937	753937	C	T		
>chrII	753985	753985	T	C		
>chrII	754024	754024	A	G		
>chrII	754098	754098	A	T		
>chrII	754183	754183	G	A		
>chrII	754192	754192	T	C		
>chrII	754350	754350	G	A		
>chrII	754399	754399	A	G		
>chrII	754411	754411	A	G		
>chrII	754431	754431	T	C		
>chrII	754771	754771	G	A		
>chrII	754906	754906	A	G		
>chrII	754908	754908	T	C		
>chrII	756037	756037	T	C		
>chrII	756058	756058	G	A		
>chrII	756105	756105	C	-		
>chrII	756208	756208	G	A		
>chrII	756528	756528	C	A		
>chrII	756704	756704	G	A		
>chrII	757024	757024	G	A		
>chrII	757291	757291	A	-		
>chrII	757434	757434	A	G		
>chrII	757904	757904	G	A		
>chrII	758604	758604	T	C		
>chrII	758922	758922	T	A		
>chrII	759130	759130	C	T		
>chrII	759722	759722	T	C		
>chrII	760244	760244	C	T		
>chrII	760251	760251	A	T		
>chrII	760844	760844	C	T		
>chrII	760900	760900	G	A		
>chrII	760956	760956	C	T		
>chrII	761029	761034	ATTTTG	TTTTT		
>chrII	761045	761045	C	T		
>chrII	761047	761047	G	A		
>chrII	761052	761052	G	A		
>chrII	761075	761075	T	-		
>chrII	761087	761087	-	AAT		
>chrII	761104	761104	T	C		
>chrII	761114	761117	TTTC	CTTT		
>chrII	761432	761432	A	G		
>chrII	761450	761450	T	C		
>chrII	761525	761525	G	A		
>chrII	761810	761810	C	T		
>chrII	761828	761828	T	C		
>chrII	761876	761876	A	G		
>chrII	761898	761900	TCT	GTCC		
>chrII	761939	761939	A	G		
>chrII	761966	761966	A	G		
>chrII	762332	762332	T	C		
>chrII	762389	762389	G	A		
>chrII	763113	763113	C	T		
>chrII	763214	763214	G	A		
>chrII	763296	763296	A	G		
>chrII	763434	763434	A	G		
>chrII	763484	763484	G	A		
>chrII	763758	763758	C	T		
>chrII	764106	764106	G	-		
>chrII	764235	764235	T	C		
>chrII	766133	766133	A	G		
>chrII	766172	766172	T	C		
>chrII	766196	766196	C	G		
>chrII	766331	766331	C	A		
>chrII	766335	766335	A	G		
>chrII	767294	767294	G	A		
>chrII	767556	767556	C	T		
>chrII	768074	768075	CT	TCC		
>chrII	768445	768445	T	C		
>chrII	774080	774080	C	G		
>chrII	774430	774430	C	G		
>chrII	779354	779354	T	-		
>chrII	779357	779357	-	T		
>chrII	780541	780541	C	A		
>chrII	786737	786737	T	-		
>chrII	786764	786764	-	A		
>chrII	792277	792277	-	T		
>chrII	793986	793986	-	C		
>chrII	793988	793988	C	-		
>chrIII	44288	44288	A	G		
>chrIII	72645	72645	C	T		
>chrIII	101652	101652	A	-		
>chrIII	101656	101656	-	A		
>chrIII	110882	110882	-	A		
>chrIII	111720	111720	-	C		
>chrIII	143129	143129	T	C		
>chrIII	152641	152641	G	A		
>chrIII	155965	155965	-	GT		
>chrIII	162275	162275	A	G		
>chrIII	162357	162357	T	C		
>chrIII	162636	162636	T	G		
>chrIII	162690	162690	G	A		
>chrIII	163055	163055	T	C		
>chrIII	198933	198933	T	G		
>chrIII	250563	250563	A	T		
>chrIII	257957	257957	T	C		
>chrIII	258777	258777	T	G		
>chrIII	258825	258825	G	C		
>chrIII	258912	258912	G	A		
>chrIII	259456	259456	C	-		
>chrIII	259493	259493	T	C		
>chrIII	260397	260397	G	A		
>chrIII	260695	260695	A	C		
>chrIII	261309	261309	G	A		
>chrIII	261328	261328	A	G		
>chrIII	262102	262102	C	T		
>chrIII	262151	262151	C	T		
>chrIII	262226	262226	T	G		
>chrIII	262758	262758	A	G		
>chrIII	263026	263026	A	G		
>chrIII	263279	263279	C	T		
>chrIII	263787	263787	A	C		
>chrIII	264132	264132	A	T		
>chrIII	264213	264227	GTGCTGGTGCTGCTT	-		
>chrIII	264279	264279	C	T		
>chrIII	264438	264438	A	G		
>chrIII	264631	264631	G	A		
>chrIII	264639	264639	T	C		
>chrIII	264652	264652	T	C		
>chrIII	264884	264884	T	C		
>chrIII	265042	265042	C	T		
>chrIII	265088	265088	T	C		
>chrIII	265237	265237	T	C		
>chrIII	266045	266045	C	T		
>chrIII	266279	266279	-	T		
>chrIII	266280	266280	G	-		
>chrIII	266396	266396	C	G		
>chrIII	272098	272098	C	T		
>chrIII	273436	273436	C	T		
>chrIII	273443	273443	A	G		
>chrIII	273447	273447	A	T		
>chrIII	273449	273449	T	G		
>chrIII	273471	273471	T	C		
>chrIII	273515	273515	T	C		
>chrIII	273720	273720	T	G		
>chrIII	274371	274371	T	C		
>chrIII	274527	274527	A	G		
>chrIII	274720	274720	G	A		
>chrIII	275421	275421	A	G		
>chrIII	278097	278097	T	C		
>chrIII	279255	279255	T	C		
>chrIII	280446	280446	T	G		
>chrIII	286649	286649	G	T		
>chrIII	292180	292180	G	A		
>chrIII	292244	292244	C	G		
>chrIII	292279	292279	C	A		
>chrIII	293839	293839	A	G		
>chrIII	294386	294386	A	T		
>chrIII	298114	298114	G	A		
>chrIII	298323	298323	G	A		
>chrIII	298399	298399	T	C		
>chrIII	298545	298545	G	A		
>chrIII	298594	298594	G	A		
>chrIII	298723	298723	T	G		
>chrIII	298761	298761	C	T		
>chrIII	298875	298875	C	G		
>chrIII	298946	298946	A	C		
>chrIII	298993	298993	A	G		
>chrIII	299095	299095	C	T		
>chrIII	299152	299152	C	G		
>chrIII	299217	299217	T	C		
>chrIII	299259	299259	A	G		
>chrIII	299285	299285	A	G		
>chrIII	299392	299392	G	A		
>chrIII	299642	299642	T	C		
>chrIII	299684	299684	C	T		
>chrIII	299698	299698	T	C		
>chrIII	300692	300692	G	A		
>chrIII	300801	300801	C	G		
>chrIII	301449	301449	A	G		
>chrIII	301733	301733	A	G		
>chrIII	302893	302893	G	C		
>chrIII	302976	302976	G	A		
>chrIII	303795	303795	G	A		
>chrIII	304099	304099	A	G		
>chrIII	304822	304822	G	C		
>chrIII	306558	306558	T	C		
>chrIII	306572	306572	C	T		
>chrIII	306780	306780	G	A		
>chrIII	306961	306961	A	G		
>chrIII	306964	306964	T	A		
>chrIII	306971	306971	C	T		
>chrIII	306975	306975	C	T		
>chrIII	306989	306989	C	T		
>chrIII	307036	307036	A	T		
>chrIII	307146	307146	A	T		
>chrIII	307418	307419	GC	AA		
>chrIII	307425	307426	CT	TG		
>chrIII	307440	307440	T	C		
>chrIII	307461	307465	CCCGG	ATCTCGA		
>chrIII	307474	307474	T	C		
>chrIII	307486	307486	C	T		
>chrIII	307849	307849	A	G		
>chrIII	310316	310316	G	C		
>chrIII	311510	311510	T	C		
>chrIII	313911	313911	T	C		
>chrIII	314453	314453	C	T		
>chrIII	315911	315911	T	C		
>chrIII	316114	316114	C	G		
>chrIII	316153	316156	CCCC	ACCG		
>chrIII	316164	316164	T	C		
>chrIV	1666	1666	T	-		
>chrIV	1669	1669	A	G		
>chrIV	1675	1675	A	T		
>chrIV	1698	1698	C	G		
>chrIV	1725	1725	C	-		
>chrIV	1730	1730	G	A		
>chrIV	1810	1810	G	C		
>chrIV	1831	1831	A	G		
>chrIV	2076	2076	G	A		
>chrIV	2087	2087	A	G		
>chrIV	2151	2152	CT	TG		
>chrIV	2156	2156	C	A		
>chrIV	18081	18081	-	T		
>chrIV	18195	18195	A	C		
>chrIV	18200	18200	A	G		
>chrIV	18219	18219	A	G		
>chrIV	18231	18231	T	A		
>chrIV	18264	18264	T	A		
>chrIV	18279	18279	A	G		
>chrIV	18291	18291	G	A		
>chrIV	18303	18303	C	T		
>chrIV	18312	18312	C	T		
>chrIV	18325	18325	T	C		
>chrIV	18333	18333	A	G		
>chrIV	18342	18342	A	G		
>chrIV	18345	18345	G	A		
>chrIV	18351	18351	A	G		
>chrIV	18540	18540	A	G		
>chrIV	18571	18571	C	G		
>chrIV	18588	18588	G	A		
>chrIV	18590	18590	T	G		
>chrIV	18603	18603	C	T		
>chrIV	18605	18606	GA	AG		
>chrIV	18612	18612	C	T		
>chrIV	18615	18615	T	A		
>chrIV	18624	18624	T	G		
>chrIV	18651	18651	G	A		
>chrIV	18663	18663	C	T		
>chrIV	18671	18671	G	C		
>chrIV	18675	18675	T	C		
>chrIV	18682	18682	A	-		
>chrIV	18684	18684	-	C		
>chrIV	19638	19638	C	T		
>chrIV	21510	21510	A	G		
>chrIV	23647	23647	T	C		
>chrIV	24415	24415	C	A		
>chrIV	24841	24841	G	T		
>chrIV	26679	26679	C	T		
>chrIV	26950	26950	C	A		
>chrIV	27235	27235	T	C		
>chrIV	27879	27879	G	T		
>chrIV	28542	28542	C	T		
>chrIV	30786	30786	G	A		
>chrIV	30826	30826	A	C		
>chrIV	31224	31224	G	T		
>chrIV	33211	33211	A	G		
>chrIV	33904	33904	G	C		
>chrIV	34008	34008	T	-		
>chrIV	34064	34064	C	T		
>chrIV	39022	39022	G	T		
>chrIV	40440	40440	T	C		
>chrIV	46609	46609	A	T		
>chrIV	46819	46819	G	A		
>chrIV	48047	48047	A	G		
>chrIV	48242	48242	T	C		
>chrIV	48268	48268	G	T		
>chrIV	48347	48347	G	A		
>chrIV	48350	48350	G	A		
>chrIV	49109	49109	C	T		
>chrIV	49134	49134	C	T		
>chrIV	101434	101434	T	G		
>chrIV	108307	108307	T	A		
>chrIV	119470	119470	G	A		
>chrIV	119564	119564	T	A		
>chrIV	164046	164046	T	C		
>chrIV	164090	164090	C	T		
>chrIV	164239	164239	C	T		
>chrIV	164257	164257	G	A		
>chrIV	164282	164282	C	G		
>chrIV	164440	164440	C	T		
>chrIV	164581	164581	C	T		
>chrIV	165266	165266	A	G		
>chrIV	165342	165342	G	A		
>chrIV	165976	165976	A	G		
>chrIV	166101	166101	T	C		
>chrIV	166419	166419	T	C		
>chrIV	166428	166428	G	A		
>chrIV	166605	166605	G	A		
>chrIV	167296	167296	C	T		
>chrIV	167860	167860	G	A		
>chrIV	168239	168239	T	C		
>chrIV	168257	168257	G	A		
>chrIV	169833	169854	TGTATATATATATATATATATA	-		
>chrIV	170328	170328	T	C		
>chrIV	170350	170350	G	A		
>chrIV	170355	170355	T	C		
>chrIV	170456	170456	T	C		
>chrIV	170915	170915	G	A		
>chrIV	171295	171295	A	G		
>chrIV	174273	174273	T	G		
>chrIV	174888	174888	C	T		
>chrIV	174906	174906	T	C		
>chrIV	174996	174999	TTTG	CCTT		
>chrIV	175308	175308	C	G		
>chrIV	175947	175947	C	T		
>chrIV	176065	176065	A	G		
>chrIV	176424	176424	T	C		
>chrIV	176629	176629	C	T		
>chrIV	177208	177208	A	G		
>chrIV	177331	177331	C	T		
>chrIV	177364	177364	A	G		
>chrIV	177757	177757	C	T		
>chrIV	177781	177781	T	C		
>chrIV	177808	177808	C	T		
>chrIV	178033	178033	A	G		
>chrIV	178059	178059	A	T		
>chrIV	178390	178390	G	A		
>chrIV	178454	178454	T	G		
>chrIV	178581	178581	A	C		
>chrIV	178931	178931	G	A		
>chrIV	178975	178975	A	G		
>chrIV	179021	179021	T	C		
>chrIV	179106	179106	C	A		
>chrIV	179135	179135	C	T		
>chrIV	179481	179481	G	A		
>chrIV	179633	179633	C	T		
>chrIV	179675	179675	G	T		
>chrIV	179715	179715	A	C		
>chrIV	179891	179891	A	G		
>chrIV	180087	180087	G	A		
>chrIV	180122	180122	G	A		
>chrIV	180629	180629	A	G		
>chrIV	181989	181989	C	T		
>chrIV	182020	182020	G	C		
>chrIV	182499	182499	A	G		
>chrIV	182601	182601	G	C		
>chrIV	182860	182860	G	A		
>chrIV	183012	183012	C	T		
>chrIV	183646	183646	C	T		
>chrIV	183757	183757	T	C		
>chrIV	183760	183760	G	T		
>chrIV	183976	183976	C	T		
>chrIV	184170	184170	C	T		
>chrIV	184321	184321	A	G		
>chrIV	184757	184757	A	-		
>chrIV	184894	184894	C	T		
>chrIV	185024	185024	T	C		
>chrIV	185189	185189	G	A		
>chrIV	185257	185257	C	T		
>chrIV	185450	185450	T	C		
>chrIV	185459	185459	C	G		
>chrIV	185498	185498	G	A		
>chrIV	185529	185529	G	A		
>chrIV	185549	185549	T	C		
>chrIV	185568	185568	C	T		
>chrIV	185669	185669	C	T		
>chrIV	185684	185684	T	C		
>chrIV	185705	185705	A	G		
>chrIV	185784	185784	T	C		
>chrIV	186842	186842	C	T		
>chrIV	187061	187061	C	T		
>chrIV	187199	187199	G	T		
>chrIV	187217	187217	C	T		
>chrIV	187294	187294	A	G		
>chrIV	187697	187697	G	T		
>chrIV	188104	188104	C	G		
>chrIV	188151	188151	T	C		
>chrIV	189503	189503	C	T		
>chrIV	190213	190213	C	A		
>chrIV	190673	190673	G	A		
>chrIV	190811	190811	C	T		
>chrIV	190889	190889	C	G		
>chrIV	191045	191045	G	C		
>chrIV	191113	191113	A	G		
>chrIV	192248	192248	T	C		
>chrIV	192279	192279	G	C		
>chrIV	192320	192320	T	C		
>chrIV	192452	192452	G	A		
>chrIV	192840	192840	C	T		
>chrIV	193044	193044	A	G		
>chrIV	193119	193119	A	G		
>chrIV	193122	193122	C	T		
>chrIV	193179	193179	C	T		
>chrIV	193215	193215	T	A		
>chrIV	193230	193230	C	T		
>chrIV	193243	193243	T	C		
>chrIV	193568	193569	GG	AA		
>chrIV	193596	193596	A	G		
>chrIV	193724	193724	G	A		
>chrIV	194318	194318	A	TG		
>chrIV	195096	195096	C	T		
>chrIV	195161	195161	G	A		
>chrIV	195464	195464	A	G		
>chrIV	196015	196015	A	G		
>chrIV	196852	196852	A	G		
>chrIV	197575	197575	G	A		
>chrIV	197884	197884	G	C		
>chrIV	198379	198379	G	-		
>chrIV	198660	198660	G	A		
>chrIV	198735	198735	T	C		
>chrIV	198779	198779	C	T		
>chrIV	198879	198879	C	T		
>chrIV	199317	199317	T	C		
>chrIV	199394	199394	G	A		
>chrIV	199739	199739	A	G		
>chrIV	200152	200152	T	C		
>chrIV	200194	200194	A	G		
>chrIV	200221	200221	C	T		
>chrIV	201040	201040	T	C		
>chrIV	201394	201394	C	T		
>chrIV	201648	201648	-	C		
>chrIV	215997	215997	-	C		
>chrIV	217109	217109	C	T		
>chrIV	217342	217342	G	A		
>chrIV	217406	217406	C	-		
>chrIV	217435	217435	A	-		
>chrIV	217447	217447	G	A		
>chrIV	217691	217691	T	C		
>chrIV	218010	218010	C	T		
>chrIV	267397	267397	G	A		
>chrIV	277105	277105	-	G		
>chrIV	277106	277106	G	-		
>chrIV	304248	304248	C	T		
>chrIV	304677	304677	C	T		
>chrIV	305375	305375	A	G		
>chrIV	305599	305599	G	T		
>chrIV	330573	330573	T	-		
>chrIV	356562	356562	C	T		
>chrIV	356766	356766	A	G		
>chrIV	356965	356965	A	G		
>chrIV	357038	357038	G	C		
>chrIV	357070	357070	C	T		
>chrIV	357632	357632	A	C		
>chrIV	358050	358050	G	A		
>chrIV	358197	358197	C	T		
>chrIV	358230	358230	T	A		
>chrIV	358273	358273	A	G		
>chrIV	358299	358299	T	C		
>chrIV	358389	358389	C	T		
>chrIV	358431	358431	G	A		
>chrIV	358561	358561	A	T		
>chrIV	358643	358643	G	T		
>chrIV	358690	358690	G	T		
>chrIV	358884	358884	A	C		
>chrIV	358932	358932	A	G		
>chrIV	359007	359007	C	T		
>chrIV	359028	359028	A	G		
>chrIV	359069	359069	T	C		
>chrIV	364735	364735	G	A		
>chrIV	365027	365027	G	A		
>chrIV	365740	365740	T	C		
>chrIV	365821	365821	A	G		
>chrIV	365899	365899	-	A		
>chrIV	366283	366283	G	A		
>chrIV	366354	366354	C	A		
>chrIV	366464	366464	C	T		
>chrIV	366543	366543	C	T		
>chrIV	366862	366862	C	T		
>chrIV	367162	367162	G	A		
>chrIV	367213	367213	T	C		
>chrIV	367336	367336	A	G		
>chrIV	367618	367618	G	A		
>chrIV	368193	368193	A	C		
>chrIV	368207	368207	A	G		
>chrIV	368276	368276	C	T		
>chrIV	368735	368735	G	A		
>chrIV	368972	368972	G	A		
>chrIV	369164	369164	-	G		
>chrIV	369192	369192	C	T		
>chrIV	369364	369364	C	A		
>chrIV	369450	369450	G	-		
>chrIV	375236	375236	A	G		
>chrIV	375332	375332	C	T		
>chrIV	375527	375527	T	C		
>chrIV	375530	375530	A	C		
>chrIV	375539	375539	G	T		
>chrIV	375608	375608	G	A		
>chrIV	375687	375687	G	C		
>chrIV	375770	375770	T	C		
>chrIV	375773	375773	T	C		
>chrIV	375823	375823	A	T		
>chrIV	375929	375929	T	G		
>chrIV	377173	377173	T	C		
>chrIV	377303	377303	G	A		
>chrIV	377933	377933	C	T		
>chrIV	378083	378083	T	C		
>chrIV	378250	378250	G	T		
>chrIV	378368	378368	T	C		
>chrIV	378514	378514	A	T		
>chrIV	378758	378758	T	G		
>chrIV	378785	378785	G	A		
>chrIV	378798	378798	C	T		
>chrIV	379091	379091	G	A		
>chrIV	379351	379351	G	A		
>chrIV	379369	379369	G	A		
>chrIV	379600	379600	T	A		
>chrIV	379879	379879	G	A		
>chrIV	380032	380032	G	A		
>chrIV	380083	380083	A	G		
>chrIV	380424	380424	C	T		
>chrIV	381265	381265	C	T		
>chrIV	381343	381343	G	A		
>chrIV	381747	381747	C	T		
>chrIV	381767	381767	C	T		
>chrIV	382021	382021	C	T		
>chrIV	382227	382227	T	C		
>chrIV	382328	382328	C	T		
>chrIV	382370	382370	C	T		
>chrIV	382394	382394	A	G		
>chrIV	382420	382420	C	T		
>chrIV	382653	382653	T	C		
>chrIV	382828	382828	C	T		
>chrIV	383031	383031	A	G		
>chrIV	383036	383036	T	G		
>chrIV	383063	383063	G	A		
>chrIV	383225	383225	C	T		
>chrIV	383227	383227	C	T		
>chrIV	383272	383272	T	A		
>chrIV	383365	383365	A	G		
>chrIV	383380	383380	T	C		
>chrIV	383384	383384	G	A		
>chrIV	383393	383393	G	A		
>chrIV	383910	383910	C	T		
>chrIV	383966	383967	TG	AA		
>chrIV	383973	383975	GTT	CCA		
>chrIV	383983	383983	-	C		
>chrIV	383985	383985	A	T		
>chrIV	383986	383986	C	-		
>chrIV	383991	383991	G	C		
>chrIV	384019	384019	C	T		
>chrIV	384081	384081	G	C		
>chrIV	384101	384101	G	A		
>chrIV	384144	384144	T	C		
>chrIV	384187	384187	-	A		
>chrIV	384189	384189	C	-		
>chrIV	384254	384254	A	G		
>chrIV	384255	384255	T	C		
>chrIV	384600	384600	T	G		
>chrIV	384605	384605	G	A		
>chrIV	384701	384701	A	G		
>chrIV	384755	384755	G	A		
>chrIV	384790	384790	A	C		
>chrIV	385112	385112	T	C		
>chrIV	385241	385241	T	C		
>chrIV	385361	385361	T	G		
>chrIV	385394	385394	C	G		
>chrIV	385409	385409	G	A		
>chrIV	385504	385504	T	C		
>chrIV	385529	385529	G	A		
>chrIV	385577	385577	T	C		
>chrIV	385587	385588	TG	-		
>chrIV	385911	385911	G	A		
>chrIV	385917	385917	G	A		
>chrIV	385987	385987	C	G		
>chrIV	385999	385999	A	G		
>chrIV	386023	386023	C	T		
>chrIV	386029	386029	G	T		
>chrIV	386069	386071	AAA	-		
>chrIV	386092	386092	T	A		
>chrIV	386095	386095	-	C		
>chrIV	386114	386114	T	G		
>chrIV	386129	386129	-	TG		
>chrIV	386133	386134	TT	-		
>chrIV	386224	386226	ATA	-		
>chrIV	386378	386378	G	C		
>chrIV	386400	386400	G	A		
>chrIV	386403	386403	-	C		
>chrIV	386436	386436	A	C		
>chrIV	386439	386439	C	G		
>chrIV	386443	386443	-	G		
>chrIV	386445	386445	G	-		
>chrIV	386467	386467	T	A		
>chrIV	386488	386488	A	G		
>chrIV	386497	386497	C	T		
>chrIV	386521	386521	T	C		
>chrIV	386532	386533	CC	TT		
>chrIV	386633	386633	G	C		
>chrIV	386655	386655	G	A		
>chrIV	386700	386700	G	C		
>chrIV	386717	386717	A	T		
>chrIV	386760	386760	G	A		
>chrIV	386889	386889	A	G		
>chrIV	386909	386909	G	T		
>chrIV	386944	386945	TT	AA		
>chrIV	386973	386973	C	G		
>chrIV	387019	387019	T	C		
>chrIV	387024	387024	C	A		
>chrIV	387039	387039	G	A		
>chrIV	387147	387147	T	C		
>chrIV	387302	387302	A	T		
>chrIV	387369	387369	C	T		
>chrIV	387711	387711	T	C		
>chrIV	387770	387770	A	G		
>chrIV	387826	387826	G	A		
>chrIV	388047	388047	C	G		
>chrIV	388219	388219	G	T		
>chrIV	388303	388303	A	G		
>chrIV	388424	388424	G	C		
>chrIV	388447	388447	C	T		
>chrIV	388813	388813	A	G		
>chrIV	388869	388869	A	G		
>chrIV	388940	388940	A	T		
>chrIV	389373	389373	T	G		
>chrIV	390095	390095	G	A		
>chrIV	390109	390109	T	C		
>chrIV	390118	390118	A	T		
>chrIV	390558	390558	C	T		
>chrIV	390561	390561	C	T		
>chrIV	391126	391126	T	C		
>chrIV	391147	391147	G	C		
>chrIV	391191	391191	T	C		
>chrIV	392616	392616	A	G		
>chrIV	392797	392797	C	T		
>chrIV	392936	392936	C	A		
>chrIV	395765	395765	A	T		
>chrIV	396437	396437	G	-		
>chrIV	396451	396451	T	G		
>chrIV	396456	396456	A	G		
>chrIV	396504	396504	C	G		
>chrIV	396608	396608	C	A		
>chrIV	396698	396698	A	G		
>chrIV	397409	397409	A	G		
>chrIV	398406	398406	C	G		
>chrIV	398521	398521	T	G		
>chrIV	398797	398797	T	C		
>chrIV	399191	399191	A	G		
>chrIV	399200	399200	C	T		
>chrIV	399568	399568	A	G		
>chrIV	400195	400195	A	G		
>chrIV	400288	400288	C	T		
>chrIV	400402	400402	G	C		
>chrIV	400489	400489	T	C		
>chrIV	400707	400707	T	A		
>chrIV	401115	401115	A	G		
>chrIV	401694	401694	G	A		
>chrIV	401724	401724	A	G		
>chrIV	402369	402369	A	G		
>chrIV	402400	402400	T	G		
>chrIV	402662	402662	-	T		
>chrIV	403329	403329	A	G		
>chrIV	403344	403345	AA	GG		
>chrIV	403447	403447	T	C		
>chrIV	403474	403474	A	G		
>chrIV	403541	403542	TG	AA		
>chrIV	403828	403828	A	G		
>chrIV	403950	403950	T	C		
>chrIV	404302	404302	C	T		
>chrIV	404688	404688	A	G		
>chrIV	404700	404700	T	C		
>chrIV	404816	404816	G	A		
>chrIV	404939	404939	A	G		
>chrIV	404994	404994	T	C		
>chrIV	405114	405114	C	A		
>chrIV	405141	405141	A	G		
>chrIV	405480	405480	A	G		
>chrIV	405792	405792	A	G		
>chrIV	405795	405795	C	T		
>chrIV	405936	405936	A	G		
>chrIV	406097	406097	C	T		
>chrIV	406116	406116	C	T		
>chrIV	406260	406260	T	C		
>chrIV	406299	406299	A	G		
>chrIV	406665	406665	T	C		
>chrIV	407048	407048	A	G		
>chrIV	407221	407221	G	C		
>chrIV	407284	407284	C	G		
>chrIV	407404	407405	CC	-		
>chrIV	408036	408036	C	T		
>chrIV	408063	408063	T	C		
>chrIV	408126	408126	T	A		
>chrIV	408372	408372	C	T		
>chrIV	408704	408704	T	C		
>chrIV	408755	408755	A	G		
>chrIV	408809	408809	-	T		
>chrIV	408810	408810	G	-		
>chrIV	408892	408892	T	G		
>chrIV	411046	411046	C	T		
>chrIV	411187	411187	G	C		
>chrIV	411501	411501	-	A		
>chrIV	411664	411664	T	C		
>chrIV	412380	412380	C	T		
>chrIV	412386	412386	C	T		
>chrIV	435516	435516	A	T		
>chrIV	435657	435657	-	C		
>chrIV	435818	435818	A	G		
>chrIV	435988	435989	AT	GG		
>chrIV	436009	436009	G	A		
>chrIV	436024	436024	T	C		
>chrIV	436121	436121	T	-		
>chrIV	436268	436268	G	C		
>chrIV	436305	436308	CGAA	-		
>chrIV	436541	436541	C	T		
>chrIV	436563	436563	T	C		
>chrIV	436882	436882	C	T		
>chrIV	436992	436992	T	C		
>chrIV	437033	437033	C	A		
>chrIV	437052	437052	G	T		
>chrIV	437063	437063	A	T		
>chrIV	437079	437079	T	C		
>chrIV	437128	437128	A	G		
>chrIV	456461	456461	G	A		
>chrIV	462086	462086	G	T		
>chrIV	542033	542033	A	-		
>chrIV	569995	569995	-	G		
>chrIV	572233	572233	T	C		
>chrIV	578232	578232	T	-		
>chrIV	588618	588618	T	-		
>chrIV	592034	592034	-	G		
>chrIV	638632	638632	G	A		
>chrIV	638813	638813	C	T		
>chrIV	641148	641148	C	T		
>chrIV	642190	642190	A	C		
>chrIV	644627	644627	T	A		
>chrIV	645266	645266	C	G		
>chrIV	645350	645350	C	T		
>chrIV	652306	652306	C	A		
>chrIV	653244	653244	T	C		
>chrIV	654941	654941	T	C		
>chrIV	657364	657364	G	A		
>chrIV	660977	660977	A	G		
>chrIV	664442	664442	T	A		
>chrIV	664507	664507	A	T		
>chrIV	666469	666469	C	T		
>chrIV	667307	667307	G	A		
>chrIV	667467	667467	A	T		
>chrIV	667985	667985	T	-		
>chrIV	667998	667998	A	-		
>chrIV	672863	672863	A	G		
>chrIV	673493	673493	G	A		
>chrIV	674517	674517	A	G		
>chrIV	833666	833666	T	G		
>chrIV	880695	880695	A	G		
>chrIV	975769	975769	G	A		
>chrIV	1047296	1047296	G	C		
>chrIV	1061346	1061346	A	C		
>chrIV	1063029	1063029	C	A		
>chrIV	1140698	1140698	-	G		
>chrIV	1150908	1150908	-	G		
>chrIV	1176396	1176396	-	C		
>chrIV	1194956	1194956	-	C		
>chrIV	1229776	1229776	G	C		
>chrIV	1253390	1253390	T	C		
>chrIV	1300633	1300633	C	T		
>chrIV	1305675	1305675	G	-		
>chrIV	1341087	1341087	A	G		
>chrIV	1402298	1402298	C	T		
>chrIV	1433703	1433703	A	T		
>chrIV	1491661	1491661	G	A		
>chrIV	1491667	1491667	G	C		
>chrIV	1509887	1509887	-	G		
>chrIV	1516815	1516815	-	T		
>chrIV	1516821	1516821	-	T		
>chrIV	1516841	1516841	-	A		
>chrIV	1519599	1519599	C	G		
>chrIV	1519663	1519663	C	G		
>chrV	9168	9168	G	T		
>chrV	33328	33328	T	A		
>chrV	48384	48384	T	C		
>chrV	154530	154530	T	A		
>chrV	175839	175839	T	C		
>chrV	177249	177249	C	G		
>chrV	178043	178043	A	G		
>chrV	178286	178286	T	C		
>chrV	180420	180420	C	T		
>chrV	180516	180516	C	T		
>chrV	180546	180546	T	C		
>chrV	183956	183956	A	G		
>chrV	194374	194374	A	G		
>chrV	194624	194624	T	A		
>chrV	194645	194645	T	G		
>chrV	194772	194772	C	T		
>chrV	195340	195340	G	A		
>chrV	195355	195355	T	C		
>chrV	195367	195367	C	G		
>chrV	195439	195439	A	G		
>chrV	195459	195459	C	T		
>chrV	195528	195528	A	G		
>chrV	195745	195745	A	G		
>chrV	195764	195764	A	G		
>chrV	195829	195829	T	G		
>chrV	195871	195874	GCCT	CCCC		
>chrV	195974	195974	T	C		
>chrV	196105	196105	T	C		
>chrV	196109	196109	A	G		
>chrV	196189	196189	A	G		
>chrV	196270	196270	C	T		
>chrV	196351	196351	T	C		
>chrV	196354	196354	T	C		
>chrV	196384	196384	A	G		
>chrV	196390	196390	G	A		
>chrV	196477	196477	T	C		
>chrV	196525	196525	C	T		
>chrV	196665	196665	A	T		
>chrV	196707	196707	G	A		
>chrV	196982	196982	T	C		
>chrV	196985	196985	C	T		
>chrV	197102	197102	T	C		
>chrV	197144	197144	G	A		
>chrV	197321	197321	A	G		
>chrV	197351	197351	T	C		
>chrV	197360	197360	G	A		
>chrV	197414	197414	A	G		
>chrV	197492	197492	G	A		
>chrV	197915	197915	C	A		
>chrV	198125	198125	G	A		
>chrV	198537	198537	T	C		
>chrV	198628	198628	A	G		
>chrV	198668	198668	G	T		
>chrV	198800	198800	-	C		
>chrV	198864	198864	A	G		
>chrV	198961	198961	G	A		
>chrV	199098	199098	C	T		
>chrV	199226	199226	A	T		
>chrV	200052	200052	T	C		
>chrV	200069	200069	C	T		
>chrV	200244	200244	G	A		
>chrV	200267	200267	T	C		
>chrV	200353	200353	A	C		
>chrV	200736	200736	C	T		
>chrV	200793	200793	C	T		
>chrV	200850	200850	G	A		
>chrV	200884	200884	T	C		
>chrV	200907	200907	T	C		
>chrV	201005	201005	G	T		
>chrV	201878	201878	C	T		
>chrV	202171	202171	T	C		
>chrV	202231	202231	G	A		
>chrV	202284	202284	T	C		
>chrV	202469	202469	C	T		
>chrV	202625	202625	G	A		
>chrV	203183	203183	T	C		
>chrV	203210	203210	A	G		
>chrV	203225	203225	T	C		
>chrV	203237	203237	C	T		
>chrV	203276	203276	T	C		
>chrV	203705	203705	C	A		
>chrV	203831	203831	T	C		
>chrV	203995	203995	A	G		
>chrV	204260	204260	T	C		
>chrV	204867	204867	C	G		
>chrV	204946	204946	C	T		
>chrV	205085	205085	T	G		
>chrV	205224	205224	G	A		
>chrV	205405	205405	T	C		
>chrV	278525	278526	CG	GC		
>chrV	281551	281551	C	-		
>chrV	297010	297010	G	A		
>chrV	305828	305828	A	G		
>chrV	305880	305880	-	G		
>chrV	305968	305968	T	A		
>chrV	308627	308627	C	G		
>chrV	309047	309047	G	C		
>chrV	352390	352390	A	G		
>chrV	398971	398971	T	G		
>chrV	399395	399395	C	T		
>chrV	400001	400001	A	G		
>chrV	400029	400029	C	T		
>chrV	400477	400477	T	C		
>chrV	400852	400852	C	T		
>chrV	400878	400878	A	G		
>chrV	400911	400911	T	C		
>chrV	401102	401102	G	T		
>chrV	401541	401541	A	G		
>chrV	401855	401855	T	G		
>chrV	402144	402144	G	A		
>chrV	402164	402164	C	T		
>chrV	402317	402317	T	C		
>chrV	402718	402718	G	A		
>chrV	403008	403008	C	A		
>chrV	403050	403050	A	G		
>chrV	403761	403761	G	T		
>chrV	403774	403774	T	C		
>chrV	403821	403821	A	G		
>chrV	404526	404526	A	T		
>chrV	404920	404920	T	G		
>chrV	405267	405267	C	T		
>chrV	406212	406212	T	C		
>chrV	406627	406627	A	G		
>chrV	406746	406746	C	T		
>chrV	406749	406750	GG	AA		
>chrV	406931	406931	G	T		
>chrV	407014	407014	C	T		
>chrV	407059	407059	C	T		
>chrV	407136	407137	CC	-		
>chrV	407149	407149	T	A		
>chrV	407415	407415	T	C		
>chrV	408140	408140	C	G		
>chrV	408463	408463	G	A		
>chrV	409179	409179	G	A		
>chrV	409205	409205	A	G		
>chrV	409296	409296	T	C		
>chrV	409329	409329	C	G		
>chrV	409390	409390	A	G		
>chrV	409512	409512	G	A		
>chrV	409524	409524	T	C		
>chrV	409528	409528	C	-		
>chrV	410469	410469	G	A		
>chrV	410943	410943	G	A		
>chrV	411273	411273	G	A		
>chrV	413107	413107	T	C		
>chrV	413125	413125	G	A		
>chrV	413156	413157	GG	AA		
>chrV	413229	413229	G	A		
>chrV	413858	413858	C	A		
>chrV	414239	414239	A	G		
>chrV	414431	414432	AA	T		
>chrV	414638	414638	T	C		
>chrV	414716	414716	C	T		
>chrV	414776	414776	T	C		
>chrV	415066	415066	G	A		
>chrV	415306	415306	T	C		
>chrV	415407	415407	C	A		
>chrV	415480	415480	A	T		
>chrV	415653	415653	-	T		
>chrV	415655	415655	A	-		
>chrV	415890	415890	A	C		
>chrV	416510	416510	C	A		
>chrV	416540	416540	C	T		
>chrV	416572	416572	C	T		
>chrV	416811	416811	A	G		
>chrV	417306	417306	C	T		
>chrV	417316	417316	A	G		
>chrV	417507	417507	G	A		
>chrV	417744	417744	G	A		
>chrV	418500	418500	A	G		
>chrV	418509	418509	A	T		
>chrV	418788	418788	G	A		
>chrV	418870	418870	G	A		
>chrV	419034	419034	A	G		
>chrV	419224	419224	G	C		
>chrV	419271	419271	C	T		
>chrV	419532	419532	T	G		
>chrV	419564	419564	G	A		
>chrV	419627	419627	T	G		
>chrV	419823	419823	T	A		
>chrV	420262	420262	T	C		
>chrV	420275	420275	A	G		
>chrV	420288	420288	C	T		
>chrV	420372	420372	A	G		
>chrV	420428	420428	A	G		
>chrV	420474	420474	C	A		
>chrV	420504	420504	T	A		
>chrV	420592	420592	C	A		
>chrV	420615	420615	T	C		
>chrV	420743	420784	TTAATCAGATATATGGTAGAAAGCTCTAACTTTTTACCCTTG	-		
>chrV	421036	421036	C	T		
>chrV	421048	421048	A	G		
>chrV	421189	421189	A	G		
>chrV	422017	422017	C	T		
>chrV	422222	422222	A	C		
>chrV	422251	422251	T	A		
>chrV	422609	422609	G	C		
>chrV	422785	422785	G	A		
>chrV	423033	423033	G	A		
>chrV	423229	423229	G	C		
>chrV	424025	424025	T	C		
>chrV	424923	424923	A	G		
>chrV	449960	449960	-	A		
>chrV	517524	517524	T	C		
>chrV	531469	531469	T	A		
>chrV	549518	549518	G	A		
>chrVI	58035	58035	G	A		
>chrVI	76781	76781	A	G		
>chrVI	76849	76849	G	A		
>chrVI	76858	76858	C	T		
>chrVI	76912	76912	T	C		
>chrVI	76990	76990	T	C		
>chrVI	77005	77005	T	G		
>chrVI	83382	83382	G	A		
>chrVI	85404	85404	T	C		
>chrVI	85686	85686	G	C		
>chrVI	85716	85716	T	A		
>chrVI	85910	85910	C	G		
>chrVI	86320	86320	A	G		
>chrVI	86372	86372	A	G		
>chrVI	86444	86444	T	C		
>chrVI	86450	86450	G	A		
>chrVI	86497	86497	G	A		
>chrVI	86629	86629	C	T		
>chrVI	86719	86719	G	T		
>chrVI	87104	87104	G	A		
>chrVI	87436	87436	A	G		
>chrVI	87632	87632	G	A		
>chrVI	88473	88473	T	C		
>chrVI	88709	88709	A	T		
>chrVI	88724	88724	G	A		
>chrVI	88826	88826	A	G		
>chrVI	88841	88841	T	A		
>chrVI	89010	89010	G	A		
>chrVI	89084	89084	A	T		
>chrVI	89087	89087	T	A		
>chrVI	89108	89108	C	T		
>chrVI	89147	89147	G	C		
>chrVI	89171	89171	C	T		
>chrVI	89603	89603	T	A		
>chrVI	90215	90215	A	G		
>chrVI	90284	90284	G	A		
>chrVI	90657	90657	C	T		
>chrVI	90765	90765	C	T		
>chrVI	90770	90770	T	G		
>chrVI	90817	90817	A	G		
>chrVI	90849	90849	C	A		
>chrVI	91114	91114	A	G		
>chrVI	91188	91188	C	T		
>chrVI	91473	91473	C	T		
>chrVI	91775	91775	-	ATA		
>chrVI	92090	92090	G	T		
>chrVI	92103	92103	A	G		
>chrVI	92117	92117	A	G		
>chrVI	92206	92206	-	G		
>chrVI	95410	95410	T	C		
>chrVI	95483	95483	C	T		
>chrVI	95599	95599	T	C		
>chrVI	95625	95625	A	G		
>chrVI	98799	98799	-	ATG		
>chrVI	117516	117516	A	G		
>chrVI	118584	118584	G	A		
>chrVI	118606	118606	C	T		
>chrVI	118609	118609	G	T		
>chrVI	118614	118614	G	-		
>chrVI	153990	153990	T	C		
>chrVI	181042	181042	-	TCTT		
>chrVI	191312	191312	T	A		
>chrVI	191388	191388	G	T		
>chrVI	192394	192394	C	-		
>chrVI	192839	192839	A	C		
>chrVI	192926	192926	A	G		
>chrVI	193012	193012	G	A		
>chrVI	193028	193028	G	A		
>chrVI	193292	193292	G	A		
>chrVI	193308	193308	A	G		
>chrVI	193333	193333	A	G		
>chrVI	193335	193335	A	C		
>chrVI	193700	193700	A	G		
>chrVI	194081	194081	A	T		
>chrVI	194098	194098	A	G		
>chrVI	194151	194151	A	G		
>chrVI	194166	194166	A	G		
>chrVI	194171	194171	T	C		
>chrVI	194277	194277	C	G		
>chrVI	194299	194299	A	G		
>chrVI	194308	194309	CG	TC		
>chrVI	194494	194494	T	A		
>chrVI	194787	194787	-	T		
>chrVI	195138	195138	T	A		
>chrVI	195363	195363	T	C		
>chrVI	195383	195383	G	A		
>chrVI	195459	195459	T	C		
>chrVI	195493	195493	T	C		
>chrVI	201775	201775	T	C		
>chrVI	202040	202040	A	G		
>chrVI	202630	202630	T	C		
>chrVI	202719	202719	T	G		
>chrVI	202958	202958	A	G		
>chrVI	203160	203160	T	C		
>chrVI	203611	203611	G	A		
>chrVI	203616	203616	T	A		
>chrVI	203653	203653	A	G		
>chrVI	203796	203796	G	C		
>chrVI	204270	204270	G	C		
>chrVI	204487	204487	A	G		
>chrVI	204548	204548	G	C		
>chrVI	204664	204664	T	C		
>chrVI	204755	204755	A	G		
>chrVI	204758	204758	G	C		
>chrVI	204859	204859	G	T		
>chrVI	219387	219387	A	G		
>chrVI	229307	229307	G	A		
>chrVI	229504	229504	T	C		
>chrVI	229507	229507	A	G		
>chrVI	229777	229777	G	A		
>chrVI	229825	229825	T	A		
>chrVI	230237	230237	A	G		
>chrVI	230320	230320	T	C		
>chrVI	230344	230344	C	T		
>chrVI	230614	230614	C	T		
>chrVI	230848	230848	G	-		
>chrVI	230857	230857	C	T		
>chrVI	230878	230878	G	A		
>chrVI	230905	230905	C	T		
>chrVI	230980	230980	A	G		
>chrVI	231762	231762	A	G		
>chrVI	232443	232443	T	C		
>chrVI	232684	232684	T	C		
>chrVI	233443	233443	C	T		
>chrVI	233660	233660	T	C		
>chrVI	233817	233817	T	C		
>chrVI	233996	233996	A	C		
>chrVI	236216	236216	C	A		
>chrVI	238480	238480	G	A		
>chrVI	238608	238608	A	G		
>chrVI	238694	238694	A	G		
>chrVI	239465	239465	G	A		
>chrVI	239626	239626	C	G		
>chrVI	239683	239683	A	G		
>chrVI	239815	239815	G	T		
>chrVI	239829	239829	T	C		
>chrVI	239973	239973	G	A		
>chrVI	241170	241170	C	T		
>chrVI	242830	242830	C	G		
>chrVI	248160	248160	A	T		
>chrVI	257083	257083	T	C		
>chrVI	258538	258538	C	A		
>chrVI	259037	259039	TGA	GG		
>chrVI	259940	259940	T	A		
>chrVI	269422	269422	C	A		
>chrVII	2314	2314	A	C		
>chrVII	7267	7267	T	A		
>chrVII	7283	7283	G	A		
>chrVII	7345	7345	T	A		
>chrVII	7354	7354	A	T		
>chrVII	7355	7355	G	C		
>chrVII	7357	7357	A	T		
>chrVII	7376	7376	G	A		
>chrVII	7379	7379	C	T		
>chrVII	7391	7391	C	A		
>chrVII	7400	7400	T	C		
>chrVII	7460	7460	C	T		
>chrVII	7467	7467	T	G		
>chrVII	7485	7485	A	G		
>chrVII	7504	7504	G	A		
>chrVII	7528	7528	G	A		
>chrVII	7567	7568	TT	C		
>chrVII	7604	7604	C	T		
>chrVII	7641	7641	G	A		
>chrVII	7668	7668	T	C		
>chrVII	7671	7671	A	T		
>chrVII	7683	7683	C	T		
>chrVII	7689	7689	G	T		
>chrVII	7723	7723	T	C		
>chrVII	7847	7847	C	G		
>chrVII	7852	7852	G	T		
>chrVII	7886	7886	C	T		
>chrVII	7889	7889	T	C		
>chrVII	7936	7936	A	T		
>chrVII	8467	8467	A	G		
>chrVII	8471	8471	T	C		
>chrVII	8477	8477	T	C		
>chrVII	8780	8780	T	G		
>chrVII	8794	8794	G	A		
>chrVII	8825	8825	C	T		
>chrVII	8831	8831	C	T		
>chrVII	8879	8879	T	C		
>chrVII	8975	8975	C	T		
>chrVII	9010	9031	CACCTTAAATAATATCATTGTT	-		
>chrVII	9044	9044	T	G		
>chrVII	9118	9118	T	C		
>chrVII	9157	9157	-	A		
>chrVII	9188	9188	C	T		
>chrVII	9253	9253	T	C		
>chrVII	9430	9430	A	G		
>chrVII	10029	10029	G	A		
>chrVII	10077	10077	G	C		
>chrVII	10093	10093	C	T		
>chrVII	10166	10166	G	A		
>chrVII	10242	10242	T	A		
>chrVII	10375	10375	G	T		
>chrVII	10416	10416	C	-		
>chrVII	10427	10427	C	T		
>chrVII	10505	10505	T	G		
>chrVII	10700	10700	G	C		
>chrVII	10705	10705	G	C		
>chrVII	10804	10804	A	G		
>chrVII	10807	10807	T	C		
>chrVII	10812	10812	C	T		
>chrVII	10814	10814	T	C		
>chrVII	10823	10823	T	C		
>chrVII	10827	10827	G	A		
>chrVII	10829	10829	C	G		
>chrVII	10843	10843	T	G		
>chrVII	10852	10852	A	C		
>chrVII	10855	10855	A	-		
>chrVII	10857	10857	-	C		
>chrVII	10865	10867	CAA	AC		
>chrVII	10875	10875	T	C		
>chrVII	10877	10877	C	G		
>chrVII	10933	10933	A	C		
>chrVII	10963	10963	C	T		
>chrVII	10969	10969	A	G		
>chrVII	10975	10975	T	A		
>chrVII	10991	10991	G	C		
>chrVII	11008	11008	G	A		
>chrVII	11028	11028	A	G		
>chrVII	11031	11031	G	C		
>chrVII	11050	11052	GAG	-		
>chrVII	11076	11076	A	G		
>chrVII	11102	11102	A	G		
>chrVII	11108	11108	C	T		
>chrVII	11149	11149	A	G		
>chrVII	11164	11164	A	G		
>chrVII	11167	11167	G	A		
>chrVII	11241	11241	C	T		
>chrVII	11407	11407	A	G		
>chrVII	11635	11635	G	A		
>chrVII	12020	12020	A	G		
>chrVII	12178	12178	C	T		
>chrVII	12326	12326	C	G		
>chrVII	12853	12853	G	A		
>chrVII	13299	13299	C	-		
>chrVII	14086	14086	C	T		
>chrVII	14630	14630	T	A		
>chrVII	15337	15337	A	G		
>chrVII	15437	15437	T	C		
>chrVII	15518	15518	C	T		
>chrVII	15848	15848	T	C		
>chrVII	16217	16217	C	T		
>chrVII	16377	16377	A	G		
>chrVII	16563	16563	A	G		
>chrVII	16596	16596	C	T		
>chrVII	16686	16686	T	C		
>chrVII	17017	17018	CC	TT		
>chrVII	17085	17085	T	G		
>chrVII	17234	17234	A	G		
>chrVII	17261	17261	C	T		
>chrVII	17428	17428	T	A		
>chrVII	17479	17479	A	C		
>chrVII	17503	17503	T	A		
>chrVII	17650	17650	-	G		
>chrVII	17690	17690	T	C		
>chrVII	17724	17724	C	A		
>chrVII	17750	17750	G	A		
>chrVII	17774	17774	A	G		
>chrVII	17785	17785	G	C		
>chrVII	17818	17818	T	C		
>chrVII	17843	17843	A	C		
>chrVII	17862	17862	T	A		
>chrVII	17874	17874	T	G		
>chrVII	17897	17897	A	T		
>chrVII	17982	17982	G	A		
>chrVII	18008	18008	C	A		
>chrVII	18259	18259	G	C		
>chrVII	18394	18394	G	A		
>chrVII	18688	18688	C	G		
>chrVII	18690	18690	A	G		
>chrVII	72713	72713	-	T		
>chrVII	76881	76881	T	C		
>chrVII	89602	89602	-	A		
>chrVII	89610	89610	G	-		
>chrVII	89735	89735	G	C		
>chrVII	89749	89749	G	-		
>chrVII	89751	89751	T	-		
>chrVII	90020	90020	-	T		
>chrVII	93660	93660	C	-		
>chrVII	94596	94596	-	T		
>chrVII	95082	95082	G	-		
>chrVII	95084	95084	A	-		
>chrVII	95444	95444	A	-		
>chrVII	95447	95447	-	A		
>chrVII	95448	95448	A	-		
>chrVII	95472	95472	-	A		
>chrVII	122568	122568	G	-		
>chrVII	125488	125488	-	A		
>chrVII	125909	125909	C	-		
>chrVII	125911	125911	-	C		
>chrVII	131262	131262	G	-		
>chrVII	152961	152961	C	-		
>chrVII	201889	201889	T	C		
>chrVII	203957	203957	C	A		
>chrVII	206468	206468	-	G		
>chrVII	230256	230256	C	T		
>chrVII	269097	269097	A	-		
>chrVII	272750	272750	T	C		
>chrVII	275965	275965	C	G		
>chrVII	276384	276384	A	T		
>chrVII	286356	286356	-	C		
>chrVII	286729	286729	T	-		
>chrVII	288479	288479	G	A		
>chrVII	289218	289218	T	C		
>chrVII	289568	289568	-	G		
>chrVII	290165	290165	G	C		
>chrVII	291091	291091	C	G		
>chrVII	291646	291646	A	G		
>chrVII	291655	291656	AA	G		
>chrVII	291928	291928	T	C		
>chrVII	291995	291995	G	A		
>chrVII	293257	293257	T	C		
>chrVII	293258	293258	G	A		
>chrVII	294114	294114	G	A		
>chrVII	294407	294407	T	C		
>chrVII	295608	295608	C	G		
>chrVII	298568	298568	C	T		
>chrVII	298877	298877	C	T		
>chrVII	299003	299003	A	G		
>chrVII	299252	299252	G	A		
>chrVII	299633	299633	C	G		
>chrVII	299667	299667	T	C		
>chrVII	299948	299948	T	A		
>chrVII	300955	300955	T	C		
>chrVII	301021	301021	T	C		
>chrVII	301045	301045	G	A		
>chrVII	301135	301135	G	C		
>chrVII	301327	301327	G	A		
>chrVII	301408	301408	A	G		
>chrVII	301528	301528	T	A		
>chrVII	301822	301822	G	T		
>chrVII	301894	301894	A	T		
>chrVII	302107	302107	A	G		
>chrVII	302397	302397	A	G		
>chrVII	302486	302486	G	A		
>chrVII	302791	302791	G	A		
>chrVII	303264	303264	T	C		
>chrVII	303591	303592	AA	C		
>chrVII	303648	303648	T	C		
>chrVII	304110	304110	G	A		
>chrVII	304217	304217	T	A		
>chrVII	304607	304607	G	A		
>chrVII	304612	304612	A	T		
>chrVII	305022	305022	T	C		
>chrVII	305931	305931	G	C		
>chrVII	306053	306053	A	G		
>chrVII	307502	307502	T	C		
>chrVII	307745	307745	T	C		
>chrVII	307871	307871	C	T		
>chrVII	309577	309577	T	C		
>chrVII	309682	309682	A	G		
>chrVII	310449	310449	C	G		
>chrVII	310630	310630	A	G		
>chrVII	310719	310719	C	T		
>chrVII	310902	310902	G	A		
>chrVII	311214	311214	-	T		
>chrVII	311275	311275	C	T		
>chrVII	311765	311765	T	C		
>chrVII	311798	311798	A	T		
>chrVII	312318	312318	G	A		
>chrVII	312900	312900	C	T		
>chrVII	312969	312969	C	T		
>chrVII	314035	314035	A	G		
>chrVII	314401	314401	A	G		
>chrVII	314431	314431	T	C		
>chrVII	314620	314620	G	A		
>chrVII	315024	315024	G	A		
>chrVII	315312	315312	G	A		
>chrVII	316178	316178	G	A		
>chrVII	318113	318113	G	C		
>chrVII	320831	320831	T	C		
>chrVII	321511	321511	-	ATATAT		
>chrVII	323017	323017	A	G		
>chrVII	323131	323131	T	C		
>chrVII	323173	323173	T	C		
>chrVII	323436	323436	-	T		
>chrVII	323438	323438	G	-		
>chrVII	323444	323444	C	T		
>chrVII	323464	323464	G	A		
>chrVII	323498	323498	C	G		
>chrVII	323503	323503	C	T		
>chrVII	323543	323543	T	C		
>chrVII	323583	323585	TTG	-		
>chrVII	323609	323610	AT	G		
>chrVII	323644	323644	A	C		
>chrVII	323647	323647	A	T		
>chrVII	323668	323668	C	T		
>chrVII	323698	323698	C	G		
>chrVII	323706	323706	T	C		
>chrVII	323733	323733	-	A		
>chrVII	323741	323741	T	C		
>chrVII	323778	323782	AAAAA	TAC		
>chrVII	323785	323785	-	CT		
>chrVII	323817	323817	C	T		
>chrVII	323824	323824	T	C		
>chrVII	323830	323830	A	T		
>chrVII	323832	323832	A	G		
>chrVII	323862	323862	C	T		
>chrVII	323878	323878	G	A		
>chrVII	323886	323886	G	C		
>chrVII	323900	323900	C	T		
>chrVII	323926	323926	G	A		
>chrVII	323932	323932	-	AT		
>chrVII	323969	323969	A	G		
>chrVII	323974	323974	A	T		
>chrVII	324005	324005	C	G		
>chrVII	324008	324008	C	G		
>chrVII	324026	324026	A	T		
>chrVII	324043	324043	A	T		
>chrVII	324052	324052	C	GA		
>chrVII	324065	324065	G	A		
>chrVII	324122	324122	A	G		
>chrVII	324149	324149	A	G		
>chrVII	324169	324169	G	C		
>chrVII	324215	324231	GCTCATGGCTTATTTTC	-		
>chrVII	324251	324251	T	C		
>chrVII	324265	324265	G	T		
>chrVII	324281	324283	ATT	GCC		
>chrVII	324299	324299	A	T		
>chrVII	324310	324310	G	A		
>chrVII	324331	324331	C	G		
>chrVII	324430	324432	GTA	-		
>chrVII	324436	324436	-	GTG		
>chrVII	324510	324510	C	T		
>chrVII	324550	324550	G	T		
>chrVII	324568	324578	CAATAAACAAG	AAAC		
>chrVII	324604	324604	G	T		
>chrVII	324623	324623	A	G		
>chrVII	324643	324643	A	G		
>chrVII	324679	324679	C	T		
>chrVII	324744	324744	T	A		
>chrVII	324749	324749	C	-		
>chrVII	324753	324753	-	CA		
>chrVII	324759	324759	C	-		
>chrVII	324790	324790	T	C		
>chrVII	324802	324802	A	G		
>chrVII	324808	324808	G	A		
>chrVII	324840	324840	A	-		
>chrVII	324842	324842	-	T		
>chrVII	324908	324908	T	C		
>chrVII	324956	324956	G	A		
>chrVII	325052	325052	C	T		
>chrVII	325099	325099	T	A		
>chrVII	325118	325118	A	G		
>chrVII	325139	325139	C	T		
>chrVII	325155	325155	A	G		
>chrVII	325194	325194	T	C		
>chrVII	325212	325212	A	T		
>chrVII	325224	325224	A	T		
>chrVII	325249	325249	T	C		
>chrVII	325253	325253	G	A		
>chrVII	325260	325260	A	T		
>chrVII	325281	325281	-	A		
>chrVII	325286	325286	G	A		
>chrVII	325309	325310	GT	AA		
>chrVII	325649	325649	G	C		
>chrVII	325719	325719	T	G		
>chrVII	325787	325787	A	G		
>chrVII	325844	325844	G	A		
>chrVII	325878	325878	A	G		
>chrVII	325939	325939	A	G		
>chrVII	325949	325949	G	A		
>chrVII	326988	326988	C	G		
>chrVII	327054	327054	C	T		
>chrVII	327168	327168	G	C		
>chrVII	327220	327220	C	T		
>chrVII	327222	327222	A	G		
>chrVII	327434	327434	G	A		
>chrVII	327609	327609	G	-		
>chrVII	327704	327704	C	G		
>chrVII	327803	327803	G	T		
>chrVII	329112	329112	A	G		
>chrVII	384063	384063	-	G		
>chrVII	384064	384064	G	-		
>chrVII	384846	384846	-	G		
>chrVII	384848	384848	G	-		
>chrVII	386981	386982	CG	GC		
>chrVII	389965	389965	G	-		
>chrVII	390008	390008	G	-		
>chrVII	392897	392897	-	A		
>chrVII	392901	392901	A	-		
>chrVII	393814	393814	G	-		
>chrVII	397085	397085	C	-		
>chrVII	397089	397089	-	C		
>chrVII	397241	397241	A	C		
>chrVII	398015	398015	-	A		
>chrVII	398027	398027	G	-		
>chrVII	398034	398035	TG	GTGGC		
>chrVII	398070	398070	-	G		
>chrVII	401423	401423	-	A		
>chrVII	401427	401427	T	-		
>chrVII	401701	401701	T	A		
>chrVII	404479	404479	-	G		
>chrVII	404527	404527	-	G		
>chrVII	404939	404939	G	-		
>chrVII	405090	405090	G	-		
>chrVII	412394	412394	-	G		
>chrVII	413089	413089	G	-		
>chrVII	413366	413366	-	C		
>chrVII	413368	413368	C	-		
>chrVII	413409	413409	C	G		
>chrVII	413411	413411	-	C		
>chrVII	413784	413784	A	-		
>chrVII	413970	413970	G	-		
>chrVII	418633	418633	C	-		
>chrVII	419056	419056	G	-		
>chrVII	598535	598535	C	T		
>chrVII	607109	607109	T	G		
>chrVII	610095	610095	A	G		
>chrVII	613828	613828	-	GTACTTG		
>chrVII	622409	622409	A	-		
>chrVII	630688	630688	C	T		
>chrVII	636339	636339	C	T		
>chrVII	649037	649037	A	C		
>chrVII	649109	649109	G	A		
>chrVII	651112	651112	A	G		
>chrVII	651374	651374	G	A		
>chrVII	651438	651438	A	G		
>chrVII	651775	651775	G	T		
>chrVII	652668	652668	A	T		
>chrVII	653530	653530	A	G		
>chrVII	653754	653754	C	T		
>chrVII	654787	654787	T	C		
>chrVII	656252	656252	T	G		
>chrVII	656417	656417	G	T		
>chrVII	657044	657044	C	G		
>chrVII	657225	657225	G	A		
>chrVII	657233	657233	G	A		
>chrVII	657393	657393	G	A		
>chrVII	657550	657550	T	C		
>chrVII	658225	658225	T	C		
>chrVII	658471	658471	A	G		
>chrVII	658928	658928	C	A		
>chrVII	659441	659441	T	C		
>chrVII	659886	659886	G	A		
>chrVII	660124	660124	G	A		
>chrVII	660201	660201	T	C		
>chrVII	660355	660355	G	A		
>chrVII	660396	660396	T	A		
>chrVII	660742	660742	T	-		
>chrVII	664999	664999	G	A		
>chrVII	668532	668532	C	T		
>chrVII	672629	672629	C	G		
>chrVII	672699	672699	G	A		
>chrVII	673808	673808	G	A		
>chrVII	673938	673938	T	C		
>chrVII	675024	675024	T	C		
>chrVII	675726	675726	T	A		
>chrVII	676521	676521	G	A		
>chrVII	677278	677278	T	C		
>chrVII	677488	677488	G	A		
>chrVII	678433	678433	C	T		
>chrVII	678809	678809	G	A		
>chrVII	678857	678857	T	C		
>chrVII	678868	678868	T	C		
>chrVII	679709	679709	T	C		
>chrVII	679735	679735	C	A		
>chrVII	679754	679754	A	G		
>chrVII	679772	679772	T	C		
>chrVII	679823	679823	C	T		
>chrVII	680089	680089	C	G		
>chrVII	680098	680098	T	C		
>chrVII	680117	680117	C	T		
>chrVII	680506	680506	C	T		
>chrVII	680513	680513	C	T		
>chrVII	680546	680546	T	C		
>chrVII	680777	680777	T	C		
>chrVII	680933	680933	T	C		
>chrVII	680939	680939	A	G		
>chrVII	681017	681017	G	A		
>chrVII	681506	681506	T	C		
>chrVII	681626	681626	T	A		
>chrVII	681779	681779	C	T		
>chrVII	682398	682398	C	T		
>chrVII	683136	683136	C	G		
>chrVII	683395	683395	A	T		
>chrVII	683579	683579	T	C		
>chrVII	684026	684026	A	G		
>chrVII	684745	684745	A	G		
>chrVII	685372	685372	G	A		
>chrVII	685845	685845	C	A		
>chrVII	688375	688375	G	A		
>chrVII	688385	688385	A	G		
>chrVII	688730	688730	C	T		
>chrVII	688905	688905	A	G		
>chrVII	689393	689393	G	A		
>chrVII	689424	689424	A	G		
>chrVII	689456	689456	G	-		
>chrVII	689459	689459	-	G		
>chrVII	689816	689816	A	G		
>chrVII	689900	689900	C	T		
>chrVII	690039	690039	G	A		
>chrVII	690043	690043	G	C		
>chrVII	690145	690145	G	-		
>chrVII	690689	690689	G	A		
>chrVII	690851	690851	G	A		
>chrVII	690897	690897	C	T		
>chrVII	691866	691866	T	C		
>chrVII	692252	692252	A	G		
>chrVII	695626	695626	A	G		
>chrVII	697552	697552	G	A		
>chrVII	700476	700476	G	A		
>chrVII	701030	701030	T	G		
>chrVII	703861	703861	T	G		
>chrVII	704332	704332	C	T		
>chrVII	705103	705103	C	T		
>chrVII	705831	705831	G	A		
>chrVII	706031	706031	A	G		
>chrVII	706179	706179	T	C		
>chrVII	706206	706206	A	G		
>chrVII	706296	706296	A	G		
>chrVII	706341	706341	G	A		
>chrVII	706514	706515	TT	CC		
>chrVII	706679	706679	C	G		
>chrVII	707030	707030	C	T		
>chrVII	707186	707186	G	A		
>chrVII	708681	708681	T	C		
>chrVII	708698	708698	C	T		
>chrVII	709239	709239	C	A		
>chrVII	709570	709570	C	T		
>chrVII	710007	710007	G	A		
>chrVII	710429	710429	G	A		
>chrVII	711856	711856	C	T		
>chrVII	712619	712619	T	C		
>chrVII	712653	712653	T	A		
>chrVII	712743	712743	C	T		
>chrVII	712765	712765	C	T		
>chrVII	712768	712768	T	C		
>chrVII	712842	712842	T	C		
>chrVII	713005	713006	CC	T		
>chrVII	713030	713030	G	T		
>chrVII	713050	713050	T	C		
>chrVII	713268	713268	C	T		
>chrVII	713270	713270	G	T		
>chrVII	713424	713424	G	A		
>chrVII	713647	713647	G	A		
>chrVII	713745	713745	A	T		
>chrVII	713785	713785	T	C		
>chrVII	714279	714279	G	A		
>chrVII	714585	714585	G	A		
>chrVII	714738	714738	A	G		
>chrVII	714798	714798	A	T		
>chrVII	715026	715026	T	C		
>chrVII	715098	715098	A	G		
>chrVII	715157	715157	G	T		
>chrVII	715254	715254	T	C		
>chrVII	715271	715271	G	A		
>chrVII	715302	715302	T	C		
>chrVII	715310	715310	T	G		
>chrVII	715335	715335	T	-		
>chrVII	715448	715448	T	C		
>chrVII	715454	715454	T	A		
>chrVII	715495	715495	C	T		
>chrVII	715514	715514	C	T		
>chrVII	715536	715536	T	C		
>chrVII	715542	715542	T	C		
>chrVII	715584	715584	G	T		
>chrVII	715590	715590	C	G		
>chrVII	715643	715643	C	T		
>chrVII	715668	715668	T	C		
>chrVII	715761	715761	G	A		
>chrVII	715785	715785	C	T		
>chrVII	715897	715897	A	G		
>chrVII	716407	716407	C	T		
>chrVII	716453	716453	G	A		
>chrVII	716494	716494	G	A		
>chrVII	716831	716831	C	A		
>chrVII	716968	716968	T	-		
>chrVII	717040	717040	A	G		
>chrVII	717211	717211	C	T		
>chrVII	717272	717272	C	T		
>chrVII	721732	721732	A	G		
>chrVII	721795	721795	G	A		
>chrVII	722173	722173	A	G		
>chrVII	722614	722614	C	T		
>chrVII	722641	722641	G	A		
>chrVII	723139	723139	T	C		
>chrVII	723332	723332	C	T		
>chrVII	724105	724105	G	A		
>chrVII	724571	724571	C	T		
>chrVII	724922	724922	G	A		
>chrVII	724973	724996	TTTTTTTCACTAATGAGAAGGAAA	-		
>chrVII	725066	725068	CTG	TTA		
>chrVII	725115	725115	T	C		
>chrVII	725143	725143	A	G		
>chrVII	725193	725194	TT	GC		
>chrVII	725197	725197	C	G		
>chrVII	725482	725482	C	T		
>chrVII	725581	725581	G	A		
>chrVII	725678	725678	-	TCA		
>chrVII	726190	726190	A	G		
>chrVII	726266	726266	C	T		
>chrVII	726295	726295	G	A		
>chrVII	726400	726400	T	C		
>chrVII	726589	726589	G	A		
>chrVII	726602	726602	C	A		
>chrVII	726606	726606	A	G		
>chrVII	726609	726609	C	-		
>chrVII	726887	726887	A	G		
>chrVII	726893	726893	C	T		
>chrVII	726926	726926	T	C		
>chrVII	727126	727126	T	A		
>chrVII	727145	727145	A	-		
>chrVII	727284	727284	A	G		
>chrVII	728690	728690	A	T		
>chrVII	728906	728906	-	CTG		
>chrVII	729187	729187	T	C		
>chrVII	729323	729323	T	G		
>chrVII	729338	729338	T	C		
>chrVII	729379	729379	T	C		
>chrVII	729398	729398	G	T		
>chrVII	729494	729494	G	A		
>chrVII	729866	729866	T	A		
>chrVII	730022	730022	G	A		
>chrVII	730224	730224	A	T		
>chrVII	730230	730230	C	T		
>chrVII	730779	730779	G	A		
>chrVII	730910	730910	A	G		
>chrVII	730972	730972	A	G		
>chrVII	731001	731001	G	T		
>chrVII	731013	731013	A	G		
>chrVII	731080	731080	-	C		
>chrVII	731919	731919	T	C		
>chrVII	732117	732117	A	G		
>chrVII	732216	732216	C	T		
>chrVII	732456	732456	A	G		
>chrVII	732846	732846	T	G		
>chrVII	732854	732854	C	T		
>chrVII	732856	732856	G	C		
>chrVII	732861	732861	T	C		
>chrVII	732976	732976	A	G		
>chrVII	733050	733050	A	G		
>chrVII	733093	733093	G	T		
>chrVII	733262	733262	A	G		
>chrVII	733378	733378	G	C		
>chrVII	733574	733574	A	-		
>chrVII	733658	733658	G	A		
>chrVII	733674	733674	G	C		
>chrVII	733678	733678	T	A		
>chrVII	733776	733776	C	T		
>chrVII	733826	733826	G	A		
>chrVII	733935	733935	A	C		
>chrVII	733954	733954	A	C		
>chrVII	733975	733975	C	T		
>chrVII	733984	733984	A	G		
>chrVII	734128	734128	G	A		
>chrVII	734335	734335	A	T		
>chrVII	734578	734578	T	A		
>chrVII	734623	734623	T	C		
>chrVII	734638	734638	G	A		
>chrVII	734673	734673	A	T		
>chrVII	734746	734746	G	C		
>chrVII	734779	734779	C	T		
>chrVII	734836	734836	G	C		
>chrVII	734875	734875	G	A		
>chrVII	734917	734917	T	C		
>chrVII	734933	734933	G	A		
>chrVII	735023	735023	T	C		
>chrVII	735172	735172	G	T		
>chrVII	735210	735210	T	C		
>chrVII	735235	735235	A	G		
>chrVII	735284	735284	T	A		
>chrVII	735299	735299	A	G		
>chrVII	735315	735315	A	G		
>chrVII	735323	735323	A	G		
>chrVII	735633	735633	G	A		
>chrVII	735686	735686	A	G		
>chrVII	735712	735712	A	T		
>chrVII	735733	735733	T	C		
>chrVII	735834	735834	A	G		
>chrVII	735851	735851	G	A		
>chrVII	735852	735852	T	C		
>chrVII	735897	735898	CC	-		
>chrVII	735900	735900	T	G		
>chrVII	735902	735902	-	AA		
>chrVII	735941	735941	T	C		
>chrVII	735963	735963	A	G		
>chrVII	735967	735967	T	C		
>chrVII	736419	736419	G	A		
>chrVII	736487	736487	C	G		
>chrVII	746829	746829	A	G		
>chrVII	746841	746841	T	C		
>chrVII	747050	747050	C	T		
>chrVII	747095	747095	T	G		
>chrVII	747249	747249	G	A		
>chrVII	747260	747260	C	T		
>chrVII	747414	747414	A	G		
>chrVII	747865	747865	G	A		
>chrVII	748019	748019	A	G		
>chrVII	748630	748630	A	G		
>chrVII	749620	749620	A	T		
>chrVII	749689	749689	C	T		
>chrVII	749707	749707	A	G		
>chrVII	749796	749796	T	C		
>chrVII	749809	749809	A	G		
>chrVII	749820	749823	CTTC	TTTT		
>chrVII	749842	749842	C	A		
>chrVII	749974	749974	A	G		
>chrVII	750017	750017	T	C		
>chrVII	750128	750128	G	A		
>chrVII	750178	750178	G	A		
>chrVII	750349	750349	C	T		
>chrVII	750399	750399	C	A		
>chrVII	750617	750617	T	A		
>chrVII	750932	750932	C	T		
>chrVII	750954	750954	C	G		
>chrVII	751204	751204	A	-		
>chrVII	751243	751243	G	A		
>chrVII	751588	751588	A	C		
>chrVII	751600	751600	G	A		
>chrVII	751625	751625	G	A		
>chrVII	751665	751665	T	C		
>chrVII	751932	751932	C	T		
>chrVII	752083	752083	C	T		
>chrVII	752362	752362	A	G		
>chrVII	752416	752416	T	C		
>chrVII	752482	752482	T	G		
>chrVII	752848	752848	A	G		
>chrVII	752850	752850	C	T		
>chrVII	753499	753499	G	A		
>chrVII	754432	754432	G	T		
>chrVII	754560	754560	G	A		
>chrVII	754639	754639	G	A		
>chrVII	754653	754653	C	G		
>chrVII	754865	754865	C	G		
>chrVII	783805	783805	A	C		
>chrVII	795986	795989	AAAA	GGGG		
>chrVII	796574	796574	-	A		
>chrVII	799249	799249	T	C		
>chrVII	799618	799618	G	A		
>chrVII	801453	801453	G	A		
>chrVII	801952	801952	-	TG		
>chrVII	801972	801972	G	A		
>chrVII	801975	801975	C	T		
>chrVII	802243	802243	C	-		
>chrVII	802517	802517	G	A		
>chrVII	802555	802555	A	G		
>chrVII	803161	803161	C	T		
>chrVII	804817	804817	A	G		
>chrVII	806121	806121	A	G		
>chrVII	807421	807421	T	C		
>chrVII	807667	807667	T	A		
>chrVII	807770	807770	G	T		
>chrVII	807943	807943	G	A		
>chrVII	808362	808363	CC	TT		
>chrVII	809183	809183	T	A		
>chrVII	809555	809555	T	C		
>chrVII	809793	809793	A	G		
>chrVII	810528	810528	T	C		
>chrVII	810992	810992	A	G		
>chrVII	810995	810995	C	T		
>chrVII	811197	811197	C	T		
>chrVII	811305	811305	A	G		
>chrVII	823616	823620	TTTTT	GTTTC		
>chrVII	824084	824084	C	A		
>chrVII	824173	824173	C	A		
>chrVII	825146	825146	T	A		
>chrVII	827610	827610	A	G		
>chrVII	830776	830776	G	A		
>chrVII	830792	830792	C	T		
>chrVII	830926	830926	A	G		
>chrVII	830997	830997	G	A		
>chrVII	831046	831046	A	G		
>chrVII	831113	831113	G	A		
>chrVII	831246	831246	C	T		
>chrVII	831335	831335	C	T		
>chrVII	831602	831602	C	T		
>chrVII	832078	832078	C	T		
>chrVII	832082	832082	T	C		
>chrVII	832212	832212	G	A		
>chrVII	832420	832420	G	A		
>chrVII	832644	832644	G	A		
>chrVII	832722	832722	T	C		
>chrVII	832778	832778	-	GCCTGC		
>chrVII	832845	832845	G	A		
>chrVII	833109	833109	C	T		
>chrVII	833163	833163	A	C		
>chrVII	833217	833217	-	T		
>chrVII	833219	833219	T	-		
>chrVII	833534	833534	C	T		
>chrVII	938725	938725	T	-		
>chrVII	948219	948219	A	T		
>chrVII	953570	953570	G	A		
>chrVII	958924	958924	C	-		
>chrVII	962986	962986	T	-		
>chrVII	971382	971382	T	G		
>chrVII	971406	971406	A	G		
>chrVII	971472	971472	C	G		
>chrVII	971565	971565	G	A		
>chrVII	979373	979373	A	G		
>chrVII	979419	979419	G	A		
>chrVII	979423	979423	A	G		
>chrVII	979550	979550	A	G		
>chrVII	979688	979688	A	C		
>chrVII	979760	979760	-	CTAGT		
>chrVII	981483	981483	A	G		
>chrVII	983066	983066	G	C		
>chrVII	983094	983094	T	C		
>chrVII	983096	983096	G	C		
>chrVII	983117	983117	G	A		
>chrVII	983119	983119	T	C		
>chrVII	983127	983130	GAAA	-		
>chrVII	983132	983132	-	ATGT		
>chrVII	983165	983165	A	G		
>chrVII	983169	983169	C	T		
>chrVII	983593	983593	G	A		
>chrVII	984089	984089	A	G		
>chrVII	984170	984170	A	G		
>chrVII	984322	984322	G	A		
>chrVII	984563	984563	T	C		
>chrVII	984608	984608	G	A		
>chrVII	984682	984682	A	G		
>chrVII	985141	985141	C	T		
>chrVII	985215	985215	T	C		
>chrVII	985223	985223	G	A		
>chrVII	985417	985417	T	G		
>chrVII	985802	985802	C	T		
>chrVII	985822	985822	G	A		
>chrVII	985839	985839	T	-		
>chrVII	985903	985903	A	G		
>chrVII	986054	986054	A	C		
>chrVII	986282	986282	G	A		
>chrVII	986385	986385	A	T		
>chrVII	986423	986423	C	T		
>chrVII	986499	986499	G	A		
>chrVII	986606	986606	T	C		
>chrVII	986696	986696	T	A		
>chrVII	986769	986769	G	T		
>chrVII	986826	986826	C	T		
>chrVII	986879	986879	G	A		
>chrVII	986915	986915	G	A		
>chrVII	986974	986974	G	A		
>chrVII	986995	986995	T	C		
>chrVII	987016	987016	T	A		
>chrVII	987037	987037	C	A		
>chrVII	987089	987089	T	G		
>chrVII	987278	987278	A	G		
>chrVII	987332	987332	-	T		
>chrVII	987420	987420	C	T		
>chrVII	987422	987422	T	C		
>chrVII	987435	987435	G	C		
>chrVII	987455	987455	T	C		
>chrVII	987494	987494	A	G		
>chrVII	987600	987600	C	T		
>chrVII	987718	987718	A	G		
>chrVII	987793	987793	T	G		
>chrVII	987834	987834	T	C		
>chrVII	987931	987931	G	A		
>chrVII	987966	987966	A	G		
>chrVII	987978	987978	G	A		
>chrVII	987984	987984	C	T		
>chrVII	988050	988050	C	T		
>chrVII	988113	988113	T	C		
>chrVII	988167	988167	T	C		
>chrVII	988338	988338	C	T		
>chrVII	988392	988392	C	T		
>chrVII	988533	988533	C	T		
>chrVII	989609	989609	T	C		
>chrVII	989850	989850	C	T		
>chrVII	990361	990361	C	T		
>chrVII	990400	990400	C	T		
>chrVII	990483	990483	G	A		
>chrVII	990510	990510	T	C		
>chrVII	990543	990543	A	G		
>chrVII	990545	990545	A	C		
>chrVII	990581	990581	A	G		
>chrVII	990614	990616	GGA	TCC		
>chrVII	990626	990626	C	T		
>chrVII	990723	990723	T	G		
>chrVII	990846	990846	C	A		
>chrVII	990898	990898	C	A		
>chrVII	990976	990976	A	T		
>chrVII	991009	991009	G	A		
>chrVII	991032	991032	C	G		
>chrVII	991694	991694	T	C		
>chrVII	991700	991700	G	A		
>chrVII	991922	991922	A	C		
>chrVII	991943	991943	G	A		
>chrVII	992003	992003	T	C		
>chrVII	992009	992009	A	G		
>chrVII	992210	992210	A	G		
>chrVII	992318	992318	C	T		
>chrVII	992390	992390	C	T		
>chrVII	992810	992810	C	T		
>chrVII	992894	992894	T	C		
>chrVII	993828	993828	-	TGTT		
>chrVII	994037	994037	A	C		
>chrVII	994233	994233	C	T		
>chrVII	994496	994496	G	A		
>chrVII	994525	994525	C	G		
>chrVII	994661	994661	T	C		
>chrVII	994675	994675	T	A		
>chrVII	994690	994690	A	G		
>chrVII	994692	994693	TT	CC		
>chrVII	994787	994792	GGTTTA	AGTTT		
>chrVII	994831	994831	G	A		
>chrVII	994834	994834	G	A		
>chrVII	994923	994923	G	T		
>chrVII	995045	995045	G	A		
>chrVII	995093	995094	TA	G		
>chrVII	995098	995098	G	A		
>chrVII	995126	995126	G	T		
>chrVII	995163	995163	T	C		
>chrVII	995230	995230	C	A		
>chrVII	995273	995273	T	C		
>chrVII	995287	995287	G	A		
>chrVII	995364	995364	G	A		
>chrVII	995400	995400	T	C		
>chrVII	995580	995580	A	G		
>chrVII	995724	995724	A	C		
>chrVII	996069	996069	C	T		
>chrVII	996158	996158	C	T		
>chrVII	996183	996183	-	G		
>chrVII	996322	996322	A	G		
>chrVII	996359	996359	A	G		
>chrVII	996376	996376	G	-		
>chrVII	996381	996381	G	A		
>chrVII	996431	996431	A	G		
>chrVII	996474	996474	A	G		
>chrVII	997227	997230	TGGA	GGGG		
>chrVII	997417	997417	A	T		
>chrVII	997672	997672	C	T		
>chrVII	997845	997845	A	G		
>chrVII	998286	998286	C	T		
>chrVII	998972	998972	T	C		
>chrVII	999234	999234	T	C		
>chrVII	999254	999254	T	C		
>chrVII	999271	999271	C	T		
>chrVII	999274	999274	A	G		
>chrVII	999318	999318	A	G		
>chrVII	999322	999322	A	G		
>chrVII	999324	999324	G	C		
>chrVII	999337	999337	-	C		
>chrVII	999348	999348	G	T		
>chrVII	999367	999367	A	C		
>chrVII	999396	999396	C	T		
>chrVII	999608	999608	A	G		
>chrVII	999651	999651	A	G		
>chrVII	999672	999672	G	C		
>chrVII	999678	999678	T	-		
>chrVII	999742	999742	A	C		
>chrVII	1000202	1000202	A	G		
>chrVII	1000376	1000376	A	G		
>chrVII	1000438	1000438	A	G		
>chrVII	1000441	1000441	G	A		
>chrVII	1002505	1002505	G	A		
>chrVII	1004036	1004036	C	-		
>chrVII	1006283	1006283	G	-		
>chrVII	1006286	1006286	-	C		
>chrVII	1009675	1009675	G	T		
>chrVII	1009719	1009719	C	T		
>chrVII	1010434	1010434	T	C		
>chrVII	1010461	1010461	G	C		
>chrVII	1010866	1010866	G	A		
>chrVII	1011155	1011155	C	T		
>chrVII	1011209	1011209	T	C		
>chrVII	1011242	1011242	G	A		
>chrVII	1011509	1011509	A	G		
>chrVII	1011645	1011645	A	G		
>chrVII	1012075	1012075	T	A		
>chrVII	1012332	1012332	C	A		
>chrVII	1012550	1012550	A	G		
>chrVII	1012667	1012667	C	T		
>chrVII	1012787	1012787	A	G		
>chrVII	1012880	1012880	C	T		
>chrVII	1013006	1013006	C	G		
>chrVII	1013726	1013726	C	T		
>chrVII	1013915	1013915	G	A		
>chrVII	1014101	1014101	A	G		
>chrVII	1014185	1014185	T	A		
>chrVII	1014222	1014222	A	G		
>chrVII	1014438	1014438	G	A		
>chrVII	1014669	1014669	C	A		
>chrVII	1014841	1014841	C	T		
>chrVII	1014924	1014924	G	A		
>chrVII	1015022	1015022	G	A		
>chrVII	1015153	1015153	T	G		
>chrVII	1015176	1015176	C	T		
>chrVII	1016238	1016238	G	A		
>chrVII	1016421	1016421	G	A		
>chrVII	1016646	1016646	A	G		
>chrVII	1016798	1016798	A	G		
>chrVII	1017667	1017667	C	T		
>chrVII	1017888	1017890	AAA	-		
>chrVII	1018081	1018081	A	G		
>chrVII	1023736	1023736	C	T		
>chrVII	1032373	1032373	G	A		
>chrVII	1033108	1033108	C	T		
>chrVII	1035202	1035202	C	T		
>chrVII	1042083	1042083	A	G		
>chrVII	1042185	1042185	A	G		
>chrVII	1042308	1042308	A	G		
>chrVII	1042313	1042313	A	G		
>chrVII	1042563	1042563	G	A		
>chrVII	1049218	1049218	A	G		
>chrVIII	2252	2252	-	C		
>chrVIII	8359	8359	-	G		
>chrVIII	18568	18568	-	G		
>chrVIII	25813	25813	G	-		
>chrVIII	33103	33103	C	T		
>chrVIII	33335	33335	G	A		
>chrVIII	34069	34069	C	T		
>chrVIII	34563	34563	G	C		
>chrVIII	34633	34633	G	A		
>chrVIII	34673	34673	G	C		
>chrVIII	34708	34708	A	G		
>chrVIII	35147	35147	C	T		
>chrVIII	35269	35269	T	G		
>chrVIII	35376	35376	A	G		
>chrVIII	35760	35760	G	A		
>chrVIII	35852	35852	C	A		
>chrVIII	35973	35973	A	G		
>chrVIII	36026	36026	C	T		
>chrVIII	36038	36040	TTT	CTG		
>chrVIII	36050	36050	A	G		
>chrVIII	36071	36071	C	T		
>chrVIII	36241	36241	G	A		
>chrVIII	36304	36304	C	T		
>chrVIII	36499	36499	C	G		
>chrVIII	37055	37055	C	A		
>chrVIII	37501	37501	G	A		
>chrVIII	37673	37673	A	G		
>chrVIII	37787	37787	G	A		
>chrVIII	37895	37895	T	C		
>chrVIII	37898	37898	G	A		
>chrVIII	37929	37929	A	G		
>chrVIII	37967	37967	G	A		
>chrVIII	38054	38054	A	G		
>chrVIII	38081	38081	T	C		
>chrVIII	38090	38090	G	A		
>chrVIII	38188	38188	C	T		
>chrVIII	38425	38425	T	C		
>chrVIII	38617	38617	T	C		
>chrVIII	38885	38885	T	C		
>chrVIII	38921	38921	T	C		
>chrVIII	39236	39236	G	C		
>chrVIII	39519	39519	C	G		
>chrVIII	39532	39535	AGTT	-		
>chrVIII	39719	39719	G	A		
>chrVIII	39756	39756	T	CC		
>chrVIII	40285	40285	T	C		
>chrVIII	40897	40897	T	C		
>chrVIII	40971	40971	C	G		
>chrVIII	41116	41116	T	C		
>chrVIII	41243	41243	T	A		
>chrVIII	41916	41916	G	T		
>chrVIII	42145	42145	G	A		
>chrVIII	42203	42203	G	T		
>chrVIII	42253	42253	G	A		
>chrVIII	42256	42256	A	G		
>chrVIII	42304	42304	G	A		
>chrVIII	42499	42499	C	T		
>chrVIII	42614	42614	G	A		
>chrVIII	42653	42653	A	G		
>chrVIII	42707	42707	C	T		
>chrVIII	43261	43261	A	G		
>chrVIII	43879	43879	C	T		
>chrVIII	43966	43966	A	G		
>chrVIII	53768	53768	T	C		
>chrVIII	69827	69827	A	G		
>chrVIII	70539	70539	A	G		
>chrVIII	70545	70545	T	C		
>chrVIII	71454	71454	T	C		
>chrVIII	71944	71944	G	T		
>chrVIII	72008	72008	G	A		
>chrVIII	72168	72168	G	A		
>chrVIII	72244	72244	C	T		
>chrVIII	72375	72375	G	A		
>chrVIII	72397	72397	A	G		
>chrVIII	72475	72475	T	C		
>chrVIII	72484	72484	A	G		
>chrVIII	72544	72544	G	A		
>chrVIII	72632	72632	G	T		
>chrVIII	72694	72694	C	G		
>chrVIII	72736	72736	A	G		
>chrVIII	72754	72754	T	-		
>chrVIII	72757	72757	-	G		
>chrVIII	72805	72805	G	A		
>chrVIII	72922	72922	T	C		
>chrVIII	73261	73261	A	G		
>chrVIII	73684	73684	C	A		
>chrVIII	73732	73732	T	C		
>chrVIII	73926	73926	A	G		
>chrVIII	74056	74056	T	G		
>chrVIII	74065	74065	T	C		
>chrVIII	74098	74098	G	A		
>chrVIII	74243	74243	C	T		
>chrVIII	74336	74336	C	G		
>chrVIII	74369	74369	C	T		
>chrVIII	74397	74397	G	A		
>chrVIII	74406	74406	A	T		
>chrVIII	74432	74432	T	C		
>chrVIII	74442	74442	G	A		
>chrVIII	74474	74474	C	A		
>chrVIII	74516	74516	G	A		
>chrVIII	74570	74570	C	T		
>chrVIII	74608	74608	-	C		
>chrVIII	74609	74609	C	-		
>chrVIII	74628	74628	C	G		
>chrVIII	74646	74646	A	G		
>chrVIII	74711	74711	T	C		
>chrVIII	74724	74724	C	-		
>chrVIII	74728	74728	-	C		
>chrVIII	74731	74731	C	G		
>chrVIII	74773	74773	G	C		
>chrVIII	74803	74803	T	C		
>chrVIII	74819	74819	A	C		
>chrVIII	75027	75027	G	T		
>chrVIII	75333	75333	T	A		
>chrVIII	75636	75636	T	C		
>chrVIII	75750	75750	C	T		
>chrVIII	76069	76069	-	CAT		
>chrVIII	76085	76085	T	-		
>chrVIII	76277	76277	G	A		
>chrVIII	76478	76478	C	T		
>chrVIII	76688	76688	C	T		
>chrVIII	76736	76736	A	G		
>chrVIII	76973	76973	C	A		
>chrVIII	77103	77103	A	G		
>chrVIII	77198	77198	G	A		
>chrVIII	78735	78735	-	G		
>chrVIII	78799	78799	T	G		
>chrVIII	79033	79033	A	G		
>chrVIII	79057	79057	G	A		
>chrVIII	79204	79204	G	A		
>chrVIII	80073	80073	A	G		
>chrVIII	80245	80245	G	T		
>chrVIII	81681	81681	A	G		
>chrVIII	84659	84659	C	G		
>chrVIII	84682	84682	A	G		
>chrVIII	84695	84695	A	G		
>chrVIII	84704	84704	G	A		
>chrVIII	84773	84773	A	C		
>chrVIII	84825	84825	T	C		
>chrVIII	84883	84883	T	C		
>chrVIII	84916	84916	C	T		
>chrVIII	84997	84997	T	C		
>chrVIII	85105	85105	C	T		
>chrVIII	85128	85128	C	T		
>chrVIII	85222	85222	G	C		
>chrVIII	85370	85370	A	G		
>chrVIII	85385	85392	GTTGTATT	TTTTCTC		
>chrVIII	85395	85396	GG	AAA		
>chrVIII	92138	92138	G	A		
>chrVIII	92228	92228	C	T		
>chrVIII	92260	92260	T	C		
>chrVIII	92285	92285	G	A		
>chrVIII	92295	92295	G	A		
>chrVIII	92303	92303	A	G		
>chrVIII	92308	92309	AA	GG		
>chrVIII	92402	92402	T	C		
>chrVIII	92455	92455	A	G		
>chrVIII	92481	92481	C	G		
>chrVIII	92518	92518	A	T		
>chrVIII	92569	92569	A	G		
>chrVIII	92604	92604	G	A		
>chrVIII	92654	92654	A	G		
>chrVIII	92688	92688	T	G		
>chrVIII	92755	92755	A	C		
>chrVIII	92860	92860	C	T		
>chrVIII	92923	92923	G	T		
>chrVIII	92957	92957	C	G		
>chrVIII	92967	92967	T	C		
>chrVIII	93010	93010	G	C		
>chrVIII	93022	93022	T	C		
>chrVIII	93029	93029	C	T		
>chrVIII	93031	93031	G	A		
>chrVIII	93051	93052	AA	GG		
>chrVIII	93058	93058	A	G		
>chrVIII	93064	93064	A	G		
>chrVIII	93082	93082	C	-		
>chrVIII	93085	93085	-	C		
>chrVIII	93091	93091	A	G		
>chrVIII	93097	93097	T	C		
>chrVIII	93121	93121	C	T		
>chrVIII	93124	93124	G	C		
>chrVIII	93132	93133	CC	TT		
>chrVIII	93136	93136	C	-		
>chrVIII	93140	93140	-	C		
>chrVIII	93142	93142	T	C		
>chrVIII	93147	93149	TCT	CCC		
>chrVIII	93154	93154	-	AAAT		
>chrVIII	93156	93156	A	-		
>chrVIII	93159	93161	CGG	-		
>chrVIII	93247	93247	C	T		
>chrVIII	93253	93253	C	T		
>chrVIII	93280	93280	A	G		
>chrVIII	93286	93286	C	T		
>chrVIII	93298	93298	G	A		
>chrVIII	93301	93301	G	A		
>chrVIII	93308	93308	T	C		
>chrVIII	93625	93625	T	C		
>chrVIII	93651	93651	G	A		
>chrVIII	93655	93655	T	A		
>chrVIII	93661	93661	C	T		
>chrVIII	93766	93766	A	T		
>chrVIII	93820	93820	T	A		
>chrVIII	93826	93826	A	G		
>chrVIII	93828	93829	TT	CC		
>chrVIII	93835	93835	G	A		
>chrVIII	93838	93838	A	G		
>chrVIII	93844	93844	T	G		
>chrVIII	93853	93853	A	G		
>chrVIII	93868	93868	T	C		
>chrVIII	93871	93871	G	A		
>chrVIII	93874	93874	T	G		
>chrVIII	93880	93880	T	C		
>chrVIII	93892	93892	A	G		
>chrVIII	93895	93897	AAT	TACA		
>chrVIII	93903	93903	C	T		
>chrVIII	93905	93905	A	-		
>chrVIII	94200	94200	G	T		
>chrVIII	94237	94237	G	A		
>chrVIII	94252	94252	C	T		
>chrVIII	94258	94258	T	C		
>chrVIII	94267	94267	T	G		
>chrVIII	94270	94270	T	G		
>chrVIII	94273	94273	C	T		
>chrVIII	94282	94282	A	C		
>chrVIII	94283	94283	T	G		
>chrVIII	94294	94294	A	T		
>chrVIII	94327	94327	T	C		
>chrVIII	94336	94336	-	GTC		
>chrVIII	94340	94342	TCG	-		
>chrVIII	94347	94347	A	G		
>chrVIII	94348	94348	T	C		
>chrVIII	94378	94378	A	G		
>chrVIII	94386	94386	C	T		
>chrVIII	94410	94410	G	A		
>chrVIII	94462	94462	T	C		
>chrVIII	94495	94495	G	A		
>chrVIII	94968	94968	A	G		
>chrVIII	94974	94974	-	T		
>chrVIII	94977	94977	A	G		
>chrVIII	94996	94996	G	A		
>chrVIII	96296	96296	C	T		
>chrVIII	96389	96389	C	T		
>chrVIII	96681	96681	C	T		
>chrVIII	97123	97123	G	A		
>chrVIII	97532	97532	T	C		
>chrVIII	97606	97606	T	C		
>chrVIII	97646	97646	T	C		
>chrVIII	97664	97664	A	G		
>chrVIII	98432	98432	G	A		
>chrVIII	98618	98618	C	G		
>chrVIII	98639	98639	C	A		
>chrVIII	99085	99085	G	A		
>chrVIII	99108	99108	A	G		
>chrVIII	99581	99581	G	A		
>chrVIII	102565	102565	-	C		
>chrVIII	123315	123315	T	C		
>chrVIII	123468	123468	A	G		
>chrVIII	123619	123619	T	C		
>chrVIII	123620	123620	G	A		
>chrVIII	123634	123634	G	T		
>chrVIII	123640	123642	GCA	-		
>chrVIII	123673	123673	A	G		
>chrVIII	123809	123809	C	T		
>chrVIII	123873	123873	T	C		
>chrVIII	123910	123910	C	T		
>chrVIII	124024	124024	T	C		
>chrVIII	124087	124087	T	A		
>chrVIII	124452	124452	T	C		
>chrVIII	124739	124739	G	A		
>chrVIII	125079	125079	T	C		
>chrVIII	125103	125103	G	A		
>chrVIII	125135	125135	T	C		
>chrVIII	125244	125244	C	T		
>chrVIII	125268	125268	A	G		
>chrVIII	125349	125349	C	T		
>chrVIII	125351	125351	T	C		
>chrVIII	125436	125436	G	A		
>chrVIII	125460	125460	C	T		
>chrVIII	126327	126327	-	C		
>chrVIII	129217	129222	ATTTTC	TTTTTT		
>chrVIII	129439	129439	A	G		
>chrVIII	130192	130192	A	C		
>chrVIII	130259	130259	C	T		
>chrVIII	130613	130613	C	T		
>chrVIII	130646	130646	A	G		
>chrVIII	130777	130777	T	C		
>chrVIII	131318	131318	T	C		
>chrVIII	131542	131542	G	T		
>chrVIII	131647	131650	AAGC	-		
>chrVIII	131686	131686	G	T		
>chrVIII	131709	131709	T	C		
>chrVIII	131716	131716	C	A		
>chrVIII	131893	131893	T	A		
>chrVIII	132158	132158	T	C		
>chrVIII	132900	132900	G	A		
>chrVIII	132940	132940	G	A		
>chrVIII	133004	133005	TT	C		
>chrVIII	133116	133116	C	G		
>chrVIII	133228	133228	T	C		
>chrVIII	133505	133505	C	T		
>chrVIII	133576	133576	T	C		
>chrVIII	133848	133848	G	-		
>chrVIII	134245	134245	A	C		
>chrVIII	136397	136397	C	T		
>chrVIII	136460	136460	A	G		
>chrVIII	136632	136632	C	T		
>chrVIII	136737	136737	G	A		
>chrVIII	139200	139200	G	C		
>chrVIII	139241	139241	G	A		
>chrVIII	139376	139376	C	T		
>chrVIII	139397	139398	CC	TT		
>chrVIII	139437	139437	G	A		
>chrVIII	139499	139499	C	T		
>chrVIII	139951	139951	A	T		
>chrVIII	140058	140058	G	A		
>chrVIII	140061	140061	T	G		
>chrVIII	140396	140396	G	A		
>chrVIII	140481	140481	T	C		
>chrVIII	140984	140984	A	G		
>chrVIII	141318	141318	C	G		
>chrVIII	141330	141330	G	A		
>chrVIII	142148	142148	G	A		
>chrVIII	142184	142184	C	T		
>chrVIII	142292	142292	T	C		
>chrVIII	142295	142295	A	G		
>chrVIII	142328	142328	T	C		
>chrVIII	142793	142793	G	C		
>chrVIII	142856	142856	A	G		
>chrVIII	143207	143207	A	T		
>chrVIII	143817	143817	A	G		
>chrVIII	143923	143923	C	T		
>chrVIII	144246	144246	T	C		
>chrVIII	144273	144273	G	T		
>chrVIII	144386	144386	A	G		
>chrVIII	144606	144606	T	C		
>chrVIII	144681	144681	T	C		
>chrVIII	145308	145308	G	C		
>chrVIII	145356	145356	C	T		
>chrVIII	145434	145434	C	T		
>chrVIII	145677	145677	C	T		
>chrVIII	145761	145761	A	G		
>chrVIII	145854	145854	G	C		
>chrVIII	145860	145860	A	G		
>chrVIII	146175	146175	G	A		
>chrVIII	146373	146373	C	A		
>chrVIII	146815	146815	C	A		
>chrVIII	146893	146893	T	C		
>chrVIII	149070	149070	C	T		
>chrVIII	149340	149340	C	T		
>chrVIII	149504	149504	A	C		
>chrVIII	149512	149512	T	C		
>chrVIII	149557	149557	A	C		
>chrVIII	149615	149615	A	G		
>chrVIII	149658	149658	G	A		
>chrVIII	149680	149680	-	A		
>chrVIII	149699	149699	G	A		
>chrVIII	149788	149788	T	A		
>chrVIII	149849	149849	G	A		
>chrVIII	149899	149899	C	T		
>chrVIII	149944	149944	T	C		
>chrVIII	150044	150044	C	T		
>chrVIII	150072	150072	G	-		
>chrVIII	150075	150079	ACCCG	GATCCA		
>chrVIII	150129	150129	C	G		
>chrVIII	150225	150225	C	T		
>chrVIII	150241	150241	G	T		
>chrVIII	150331	150331	A	G		
>chrVIII	150437	150437	T	C		
>chrVIII	150463	150463	A	G		
>chrVIII	150469	150469	C	T		
>chrVIII	150532	150533	AA	-		
>chrVIII	150586	150586	C	A		
>chrVIII	150612	150612	C	T		
>chrVIII	150632	150632	C	T		
>chrVIII	150716	150716	T	C		
>chrVIII	150795	150795	T	C		
>chrVIII	150912	150912	G	T		
>chrVIII	150996	150996	A	G		
>chrVIII	151111	151111	C	G		
>chrVIII	151164	151164	T	G		
>chrVIII	151318	151318	C	T		
>chrVIII	151409	151409	T	C		
>chrVIII	151592	151592	T	C		
>chrVIII	151633	151633	A	G		
>chrVIII	151726	151726	T	C		
>chrVIII	151817	151817	A	G		
>chrVIII	152087	152087	A	C		
>chrVIII	152114	152114	G	A		
>chrVIII	152267	152267	C	T		
>chrVIII	152390	152390	C	T		
>chrVIII	152618	152618	T	C		
>chrVIII	152670	152670	C	T		
>chrVIII	152762	152762	T	C		
>chrVIII	152795	152795	T	C		
>chrVIII	152937	152937	T	C		
>chrVIII	153188	153188	A	G		
>chrVIII	153275	153275	G	A		
>chrVIII	153724	153724	T	C		
>chrVIII	153852	153852	A	G		
>chrVIII	154670	154670	T	A		
>chrVIII	154925	154925	C	T		
>chrVIII	155030	155030	C	T		
>chrVIII	155168	155168	T	C		
>chrVIII	155179	155179	A	G		
>chrVIII	155565	155565	C	T		
>chrVIII	155580	155580	G	A		
>chrVIII	155728	155728	G	A		
>chrVIII	157298	157298	A	G		
>chrVIII	157609	157609	A	G		
>chrVIII	158007	158007	G	A		
>chrVIII	158085	158085	G	T		
>chrVIII	158091	158091	G	T		
>chrVIII	158367	158367	A	G		
>chrVIII	158559	158559	G	A		
>chrVIII	159081	159081	A	T		
>chrVIII	159231	159231	T	G		
>chrVIII	159370	159370	T	A		
>chrVIII	159592	159592	G	A		
>chrVIII	159775	159775	A	G		
>chrVIII	159880	159880	A	C		
>chrVIII	163415	163415	G	C		
>chrVIII	166039	166039	A	C		
>chrVIII	207353	207353	A	-		
>chrVIII	217753	217753	G	T		
>chrVIII	227636	227636	A	G		
>chrVIII	239280	239280	C	A		
>chrVIII	240687	240687	G	A		
>chrVIII	257898	257898	G	A		
>chrVIII	287116	287116	G	-		
>chrVIII	287123	287123	C	-		
>chrVIII	293375	293375	-	C		
>chrVIII	369890	369890	-	A		
>chrVIII	369987	369987	T	-		
>chrVIII	423724	423724	-	C		
>chrVIII	428058	428058	C	T		
>chrVIII	441870	441870	-	G		
>chrVIII	445616	445616	-	G		
>chrVIII	496180	496180	G	A		
>chrIX	128404	128404	-	C		
>chrIX	128410	128410	-	CT		
>chrIX	203638	203638	A	C		
>chrIX	256302	256302	T	C		
>chrIX	256579	256579	C	T		
>chrIX	256671	256671	T	C		
>chrIX	256713	256713	T	C		
>chrIX	256749	256749	A	-		
>chrIX	256754	256754	-	A		
>chrIX	256794	256794	T	C		
>chrIX	256883	256883	C	G		
>chrIX	256919	256919	G	A		
>chrIX	256982	256982	A	G		
>chrIX	257001	257001	C	-		
>chrIX	257009	257009	T	C		
>chrIX	257016	257016	G	A		
>chrIX	257348	257348	A	G		
>chrIX	257379	257379	T	A		
>chrIX	257520	257521	CG	TT		
>chrIX	257533	257533	C	A		
>chrIX	257637	257637	C	T		
>chrIX	257822	257822	A	G		
>chrIX	257944	257944	T	C		
>chrIX	258853	258853	T	A		
>chrIX	259322	259322	T	A		
>chrIX	259783	259783	A	G		
>chrIX	259857	259857	-	C		
>chrIX	259858	259858	C	-		
>chrIX	260066	260066	G	A		
>chrIX	260119	260119	G	A		
>chrIX	260166	260166	G	A		
>chrIX	260231	260231	C	T		
>chrIX	260319	260319	A	G		
>chrIX	260330	260330	A	G		
>chrIX	260349	260349	C	T		
>chrIX	260375	260375	C	T		
>chrIX	260413	260413	T	A		
>chrIX	260487	260487	C	T		
>chrIX	260933	260933	G	A		
>chrIX	261260	261260	G	A		
>chrIX	262440	262440	T	C		
>chrIX	262671	262671	C	T		
>chrIX	263631	263631	C	T		
>chrIX	263718	263718	G	A		
>chrIX	264570	264570	A	G		
>chrIX	265731	265731	A	C		
>chrIX	265792	265792	G	T		
>chrIX	265960	265960	T	C		
>chrIX	266254	266254	G	A		
>chrIX	267252	267252	C	T		
>chrIX	267286	267286	A	G		
>chrIX	267440	267440	G	A		
>chrIX	267667	267667	A	T		
>chrIX	267753	267753	C	G		
>chrIX	267763	267763	A	G		
>chrIX	267784	267784	C	T		
>chrIX	271272	271273	TT	CC		
>chrIX	271279	271279	T	C		
>chrIX	271555	271555	T	C		
>chrIX	272279	272279	A	G		
>chrIX	273182	273182	A	C		
>chrIX	273223	273223	A	G		
>chrIX	273419	273419	G	A		
>chrIX	273420	273420	C	T		
>chrIX	273468	273468	G	C		
>chrIX	273537	273537	G	A		
>chrIX	273623	273623	C	T		
>chrIX	273675	273675	G	A		
>chrIX	273887	273887	T	G		
>chrIX	274008	274008	G	A		
>chrIX	274055	274055	G	A		
>chrIX	274057	274057	T	-		
>chrIX	274202	274202	T	C		
>chrIX	274262	274262	T	C		
>chrIX	274515	274515	C	T		
>chrIX	274829	274829	G	A		
>chrIX	299330	299330	C	T		
>chrIX	318692	318692	T	A		
>chrIX	324123	324123	C	T		
>chrIX	333323	333323	-	C		
>chrIX	412670	412670	C	A		
>chrIX	435031	435031	G	-		
>chrX	76241	76241	T	C		
>chrX	81335	81335	T	G		
>chrX	84958	84958	G	A		
>chrX	89005	89005	C	A		
>chrX	90365	90365	A	C		
>chrX	96057	96057	G	C		
>chrX	97254	97254	-	G		
>chrX	97489	97489	C	G		
>chrX	99634	99634	T	-		
>chrX	99643	99643	A	-		
>chrX	99767	99767	G	C		
>chrX	99777	99777	-	G		
>chrX	99778	99778	G	-		
>chrX	99792	99793	AA	TT		
>chrX	102610	102610	A	C		
>chrX	102642	102643	AA	GC		
>chrX	110898	110898	T	-		
>chrX	111288	111288	G	-		
>chrX	111646	111646	C	-		
>chrX	113842	113842	G	A		
>chrX	123314	123314	T	C		
>chrX	171998	171998	G	-		
>chrX	179434	179436	CCG	GCC		
>chrX	180997	180997	C	-		
>chrX	187028	187028	A	-		
>chrX	195504	195504	-	C		
>chrX	204534	204536	AAA	TAAAAT		
>chrX	204551	204551	-	T		
>chrX	204552	204552	T	-		
>chrX	205348	205348	C	A		
>chrX	211564	211564	G	A		
>chrX	247047	247047	-	G		
>chrX	267887	267887	A	C		
>chrX	290993	290993	-	G		
>chrX	297727	297727	T	G		
>chrX	352319	352319	A	G		
>chrX	352382	352382	T	C		
>chrX	353160	353160	C	T		
>chrX	353331	353331	G	A		
>chrX	353749	353749	G	A		
>chrX	353800	353800	C	T		
>chrX	353821	353821	T	C		
>chrX	353834	353834	A	G		
>chrX	353845	353845	C	T		
>chrX	353895	353895	G	A		
>chrX	353922	353922	C	-		
>chrX	353938	353938	C	G		
>chrX	354062	354062	C	T		
>chrX	354362	354362	A	G		
>chrX	355358	355358	A	G		
>chrX	356392	356392	A	C		
>chrX	357347	357347	A	G		
>chrX	358750	358750	C	T		
>chrX	358910	358910	A	G		
>chrX	359272	359272	C	T		
>chrX	359537	359537	A	G		
>chrX	360268	360268	C	T		
>chrX	361204	361204	T	C		
>chrX	361335	361335	G	C		
>chrX	361480	361480	T	C		
>chrX	361641	361641	G	A		
>chrX	362491	362491	C	T		
>chrX	362833	362833	C	G		
>chrX	363199	363199	G	C		
>chrX	363355	363355	A	G		
>chrX	363721	363721	C	T		
>chrX	364023	364023	T	C		
>chrX	364181	364181	A	G		
>chrX	364703	364703	G	A		
>chrX	381639	381639	T	C		
>chrX	381645	381645	T	C		
>chrX	385986	385986	C	T		
>chrX	386281	386281	A	C		
>chrX	390312	390312	T	C		
>chrX	414288	414288	C	-		
>chrX	414291	414291	-	C		
>chrX	421511	421511	G	A		
>chrX	422267	422267	C	-		
>chrX	422449	422449	G	C		
>chrX	422452	422452	-	C		
>chrX	601186	601186	G	-		
>chrX	622417	622417	-	C		
>chrX	627320	627320	T	-		
>chrX	627368	627368	-	T		
>chrX	627370	627370	T	-		
>chrX	627525	627526	CC	GG		
>chrX	628639	628639	T	-		
>chrX	629481	629481	T	A		
>chrX	663073	663074	AA	GG		
>chrX	663089	663089	A	G		
>chrX	663239	663239	C	-		
>chrX	663244	663244	G	C		
>chrX	663252	663252	T	G		
>chrX	663502	663502	T	C		
>chrX	663525	663525	A	T		
>chrX	663555	663555	A	G		
>chrX	663581	663581	A	C		
>chrX	664658	664658	G	T		
>chrX	671420	671420	C	T		
>chrX	671894	671894	A	G		
>chrX	672302	672302	C	T		
>chrX	672759	672759	G	A		
>chrX	673593	673593	G	A		
>chrX	674561	674561	G	A		
>chrX	675277	675277	T	A		
>chrX	679528	679528	G	T		
>chrX	681597	681597	T	C		
>chrX	681738	681738	T	C		
>chrX	681834	681834	G	A		
>chrX	681960	681960	G	T		
>chrX	681976	681976	G	A		
>chrX	682193	682193	G	A		
>chrX	682381	682381	C	T		
>chrX	682392	682392	C	G		
>chrX	682695	682695	C	T		
>chrX	682731	682731	T	C		
>chrX	682743	682743	A	G		
>chrX	682775	682775	A	T		
>chrX	683811	683811	A	G		
>chrX	683966	683966	T	C		
>chrX	684036	684038	GTG	AAA		
>chrX	684339	684339	A	G		
>chrX	684501	684501	G	A		
>chrX	684749	684749	G	C		
>chrX	684776	684776	T	C		
>chrX	685244	685244	A	G		
>chrX	685853	685853	T	C		
>chrX	685973	685973	T	C		
>chrX	687320	687320	A	G		
>chrX	687603	687603	G	A		
>chrX	687710	687710	T	C		
>chrX	688277	688277	A	G		
>chrX	688520	688520	T	C		
>chrX	688889	688889	C	T		
>chrX	689081	689081	C	T		
>chrX	689240	689240	C	T		
>chrX	690721	690721	C	-		
>chrX	690724	690724	-	T		
>chrX	690954	690954	G	T		
>chrX	691026	691026	T	A		
>chrX	691425	691425	A	G		
>chrX	691672	691672	T	C		
>chrX	691763	691763	C	T		
>chrX	692055	692055	G	A		
>chrX	692073	692073	A	G		
>chrX	692154	692154	A	T		
>chrX	692349	692349	G	A		
>chrX	692535	692535	T	G		
>chrX	692795	692795	C	T		
>chrX	692856	692856	C	T		
>chrX	693111	693111	C	T		
>chrX	693178	693178	T	C		
>chrX	693248	693248	G	A		
>chrX	694386	694386	C	A		
>chrX	708355	708355	T	A		
>chrX	708439	708439	A	T		
>chrX	709355	709355	C	T		
>chrX	713833	713833	C	G		
>chrX	716150	716150	A	T		
>chrX	717674	717674	C	-		
>chrX	717776	717776	G	A		
>chrX	722286	722286	G	T		
>chrX	724285	724285	T	G		
>chrX	727113	727113	C	G		
>chrX	740229	740229	T	C		
>chrX	743841	743842	CG	GC		
>chrXI	395	395	A	-		
>chrXI	459	459	-	A		
>chrXI	12941	12941	G	-		
>chrXI	14463	14463	-	GG		
>chrXI	24801	24801	G	-		
>chrXI	35609	35609	C	T		
>chrXI	35759	35759	T	C		
>chrXI	35875	35875	T	C		
>chrXI	36244	36244	T	C		
>chrXI	36250	36250	C	G		
>chrXI	36300	36300	T	C		
>chrXI	36394	36394	G	A		
>chrXI	36778	36778	A	T		
>chrXI	36901	36901	A	G		
>chrXI	37243	37243	T	G		
>chrXI	37339	37339	A	G		
>chrXI	37741	37741	T	G		
>chrXI	59624	59624	C	T		
>chrXI	67956	67956	A	-		
>chrXI	68315	68315	C	-		
>chrXI	68458	68458	-	CC		
>chrXI	68472	68472	-	G		
>chrXI	69325	69325	-	C		
>chrXI	69327	69327	G	-		
>chrXI	69494	69494	G	-		
>chrXI	69502	69502	-	C		
>chrXI	70487	70487	A	-		
>chrXI	70683	70683	A	-		
>chrXI	101188	101188	A	C		
>chrXI	101389	101389	C	T		
>chrXI	102458	102458	C	G		
>chrXI	102913	102913	C	T		
>chrXI	103042	103042	C	T		
>chrXI	103495	103495	T	C		
>chrXI	103498	103498	C	T		
>chrXI	103513	103513	T	C		
>chrXI	103654	103654	G	A		
>chrXI	105037	105037	T	C		
>chrXI	105793	105793	C	T		
>chrXI	106705	106705	C	T		
>chrXI	106981	106981	-	T		
>chrXI	106991	106991	A	C		
>chrXI	107767	107767	T	A		
>chrXI	107956	107956	A	T		
>chrXI	107995	107995	G	A		
>chrXI	107999	107999	A	G		
>chrXI	108169	108169	G	A		
>chrXI	108174	108174	G	C		
>chrXI	108277	108277	C	T		
>chrXI	108787	108787	T	C		
>chrXI	109181	109181	C	T		
>chrXI	109645	109645	G	A		
>chrXI	109828	109830	TTT	CTC		
>chrXI	109878	109878	T	A		
>chrXI	110300	110300	T	C		
>chrXI	110332	110332	C	T		
>chrXI	110837	110837	G	C		
>chrXI	110931	110931	C	T		
>chrXI	111557	111557	C	T		
>chrXI	111560	111560	T	C		
>chrXI	112122	112122	G	A		
>chrXI	112397	112397	G	A		
>chrXI	114993	114993	T	C		
>chrXI	116909	116909	C	T		
>chrXI	117133	117133	C	A		
>chrXI	117974	117974	C	T		
>chrXI	118114	118114	T	C		
>chrXI	119243	119243	G	A		
>chrXI	119269	119269	T	A		
>chrXI	119344	119344	T	C		
>chrXI	119506	119506	G	A		
>chrXI	119799	119799	G	C		
>chrXI	120093	120093	A	G		
>chrXI	120273	120273	C	T		
>chrXI	120568	120568	T	C		
>chrXI	120745	120745	A	G		
>chrXI	120994	120994	T	C		
>chrXI	121252	121252	T	C		
>chrXI	121257	121257	C	T		
>chrXI	121513	121513	T	C		
>chrXI	122407	122407	G	A		
>chrXI	123586	123586	T	C		
>chrXI	123836	123836	A	T		
>chrXI	124477	124477	G	C		
>chrXI	126753	126753	A	G		
>chrXI	127201	127201	G	-		
>chrXI	127204	127204	-	T		
>chrXI	127213	127213	G	A		
>chrXI	127872	127872	G	A		
>chrXI	128169	128169	T	C		
>chrXI	128200	128200	A	C		
>chrXI	128651	128651	C	T		
>chrXI	129027	129027	T	C		
>chrXI	129203	129203	C	G		
>chrXI	129516	129516	A	G		
>chrXI	129628	129628	C	A		
>chrXI	129849	129849	A	G		
>chrXI	129867	129867	G	A		
>chrXI	130231	130231	C	T		
>chrXI	130589	130589	G	T		
>chrXI	130806	130806	G	A		
>chrXI	131404	131404	T	C		
>chrXI	131867	131867	C	T		
>chrXI	132079	132079	A	G		
>chrXI	132256	132256	T	A		
>chrXI	132262	132262	C	T		
>chrXI	132292	132292	T	C		
>chrXI	132303	132303	A	G		
>chrXI	132388	132388	C	T		
>chrXI	132447	132447	G	A		
>chrXI	132526	132526	G	A		
>chrXI	132736	132736	T	C		
>chrXI	133232	133232	T	C		
>chrXI	133256	133256	T	C		
>chrXI	133477	133477	C	A		
>chrXI	133601	133601	C	G		
>chrXI	133602	133602	A	T		
>chrXI	133749	133749	C	T		
>chrXI	133996	133996	G	A		
>chrXI	134328	134328	C	T		
>chrXI	134349	134349	C	T		
>chrXI	135088	135088	A	G		
>chrXI	135696	135696	C	G		
>chrXI	135801	135801	C	T		
>chrXI	136273	136273	C	T		
>chrXI	136400	136400	C	G		
>chrXI	136406	136406	C	T		
>chrXI	136426	136426	A	C		
>chrXI	136593	136593	T	C		
>chrXI	136841	136841	G	T		
>chrXI	136865	136865	A	G		
>chrXI	136903	136903	T	C		
>chrXI	136936	136936	A	C		
>chrXI	137277	137277	G	A		
>chrXI	137454	137454	G	A		
>chrXI	137713	137713	A	G		
>chrXI	138834	138834	A	G		
>chrXI	138960	138960	C	T		
>chrXI	139537	139537	A	G		
>chrXI	140598	140598	G	A		
>chrXI	141107	141107	G	T		
>chrXI	141109	141109	A	G		
>chrXI	141127	141127	A	G		
>chrXI	141168	141168	G	A		
>chrXI	141222	141222	A	C		
>chrXI	141232	141232	G	A		
>chrXI	141296	141296	T	C		
>chrXI	141810	141810	G	C		
>chrXI	141814	141814	A	G		
>chrXI	141847	141847	A	G		
>chrXI	142785	142785	C	T		
>chrXI	142991	142991	A	G		
>chrXI	143182	143182	G	A		
>chrXI	143673	143673	C	T		
>chrXI	143718	143718	C	T		
>chrXI	143736	143736	A	T		
>chrXI	143790	143790	A	T		
>chrXI	144074	144074	A	G		
>chrXI	144525	144525	A	T		
>chrXI	144576	144576	T	C		
>chrXI	144582	144582	C	T		
>chrXI	144624	144624	T	A		
>chrXI	144651	144651	T	C		
>chrXI	144867	144867	T	C		
>chrXI	144894	144894	T	C		
>chrXI	145068	145068	T	C		
>chrXI	145627	145627	C	-		
>chrXI	145732	145732	T	C		
>chrXI	145752	145752	C	T		
>chrXI	145784	145784	T	C		
>chrXI	145819	145819	T	C		
>chrXI	145837	145837	A	G		
>chrXI	145864	145864	G	A		
>chrXI	145998	145998	G	C		
>chrXI	146218	146218	A	G		
>chrXI	146386	146386	-	G		
>chrXI	146441	146441	T	C		
>chrXI	146494	146494	G	A		
>chrXI	146588	146588	A	G		
>chrXI	146598	146598	A	G		
>chrXI	146600	146600	T	C		
>chrXI	146611	146611	T	C		
>chrXI	146632	146636	TGAAA	AAC		
>chrXI	146694	146694	A	T		
>chrXI	146880	146880	T	C		
>chrXI	146920	146920	A	G		
>chrXI	146923	146927	CCCAG	TCAC		
>chrXI	146931	146931	-	G		
>chrXI	147237	147237	T	C		
>chrXI	147365	147365	C	T		
>chrXI	147426	147426	G	C		
>chrXI	147448	147448	A	T		
>chrXI	147481	147481	G	C		
>chrXI	147890	147890	T	C		
>chrXI	147897	147897	T	A		
>chrXI	147916	147916	G	T		
>chrXI	147982	147982	T	C		
>chrXI	148068	148068	C	T		
>chrXI	148162	148162	T	C		
>chrXI	148226	148226	G	T		
>chrXI	148565	148565	G	T		
>chrXI	148622	148622	T	A		
>chrXI	148634	148634	G	T		
>chrXI	148762	148762	A	T		
>chrXI	148806	148806	T	C		
>chrXI	148849	148849	C	T		
>chrXI	148899	148899	T	C		
>chrXI	148989	148989	G	T		
>chrXI	149119	149119	T	G		
>chrXI	149123	149123	C	T		
>chrXI	149136	149136	G	A		
>chrXI	149147	149147	T	C		
>chrXI	149306	149306	T	C		
>chrXI	149333	149333	G	A		
>chrXI	149349	149349	A	G		
>chrXI	149393	149393	A	C		
>chrXI	149553	149553	A	G		
>chrXI	150499	150499	G	C		
>chrXI	150559	150559	G	A		
>chrXI	151197	151197	T	G		
>chrXI	151234	151234	G	T		
>chrXI	151868	151868	C	T		
>chrXI	151871	151871	G	T		
>chrXI	152068	152068	G	A		
>chrXI	152145	152145	G	A		
>chrXI	152295	152295	G	A		
>chrXI	152299	152299	A	G		
>chrXI	152407	152407	G	A		
>chrXI	152490	152490	A	C		
>chrXI	152576	152576	T	G		
>chrXI	152619	152619	A	G		
>chrXI	152673	152673	T	C		
>chrXI	152693	152695	AAG	GAA		
>chrXI	153057	153057	C	T		
>chrXI	153468	153468	G	A		
>chrXI	154507	154507	G	A		
>chrXI	154737	154737	C	T		
>chrXI	155458	155458	C	T		
>chrXI	156977	156977	C	A		
>chrXI	157769	157769	T	C		
>chrXI	160859	160859	T	C		
>chrXI	162167	162167	G	A		
>chrXI	163311	163314	GGGG	AGGA		
>chrXI	163345	163345	G	A		
>chrXI	163351	163351	G	A		
>chrXI	163466	163466	G	A		
>chrXI	163469	163469	A	G		
>chrXI	163478	163478	G	A		
>chrXI	166507	166507	G	A		
>chrXI	166548	166548	C	T		
>chrXI	166677	166677	T	C		
>chrXI	166686	166686	G	A		
>chrXI	166692	166692	A	G		
>chrXI	166779	166779	C	T		
>chrXI	171217	171217	G	A		
>chrXI	171266	171266	G	A		
>chrXI	171281	171281	T	C		
>chrXI	171459	171459	C	T		
>chrXI	171651	171652	TG	AA		
>chrXI	171777	171777	G	A		
>chrXI	172069	172069	G	A		
>chrXI	172097	172097	C	T		
>chrXI	172801	172801	C	T		
>chrXI	173029	173029	C	T		
>chrXI	173320	173320	G	C		
>chrXI	173416	173416	G	T		
>chrXI	173563	173563	T	C		
>chrXI	174514	174514	C	T		
>chrXI	176340	176340	G	A		
>chrXI	176492	176492	C	T		
>chrXI	176577	176577	G	A		
>chrXI	176587	176587	G	A		
>chrXI	177214	177214	A	T		
>chrXI	177259	177259	T	C		
>chrXI	177431	177431	T	C		
>chrXI	177487	177487	G	A		
>chrXI	177517	177517	A	G		
>chrXI	177556	177556	C	T		
>chrXI	177562	177562	A	G		
>chrXI	177970	177970	T	C		
>chrXI	178182	178182	G	A		
>chrXI	178228	178228	A	G		
>chrXI	178248	178248	G	A		
>chrXI	178273	178273	C	A		
>chrXI	178404	178404	A	G		
>chrXI	178422	178422	T	A		
>chrXI	178427	178427	G	A		
>chrXI	178618	178618	G	A		
>chrXI	178933	178933	C	T		
>chrXI	179286	179286	T	C		
>chrXI	179334	179334	C	T		
>chrXI	179346	179346	G	A		
>chrXI	179363	179363	T	C		
>chrXI	179514	179514	G	A		
>chrXI	179693	179693	T	C		
>chrXI	179708	179708	T	C		
>chrXI	179788	179788	T	C		
>chrXI	179892	179892	A	G		
>chrXI	179933	179933	T	C		
>chrXI	180109	180109	G	A		
>chrXI	180133	180133	A	G		
>chrXI	180302	180302	A	C		
>chrXI	180470	180470	T	G		
>chrXI	180529	180529	A	C		
>chrXI	180559	180559	G	A		
>chrXI	180588	180588	C	T		
>chrXI	181079	181079	C	T		
>chrXI	181425	181425	T	C		
>chrXI	181938	181938	C	T		
>chrXI	182200	182200	G	A		
>chrXI	182314	182314	C	G		
>chrXI	182538	182538	C	T		
>chrXI	182549	182549	G	T		
>chrXI	182955	182955	T	G		
>chrXI	183662	183662	C	T		
>chrXI	184019	184019	T	C		
>chrXI	184450	184450	A	G		
>chrXI	184696	184696	T	G		
>chrXI	184777	184777	C	T		
>chrXI	184970	184970	A	C		
>chrXI	185292	185292	C	T		
>chrXI	185851	185851	C	T		
>chrXI	186002	186002	G	A		
>chrXI	186428	186428	G	A		
>chrXI	186443	186443	T	C		
>chrXI	186663	186663	T	C		
>chrXI	186673	186673	A	G		
>chrXI	187248	187248	C	T		
>chrXI	188562	188562	T	C		
>chrXI	188880	188880	T	A		
>chrXI	189342	189342	A	-		
>chrXI	189368	189368	-	T		
>chrXI	189723	189723	G	A		
>chrXI	190405	190409	CGATC	TCGGATTCT		
>chrXI	191256	191256	A	C		
>chrXI	191389	191389	G	A		
>chrXI	191519	191519	T	C		
>chrXI	192315	192315	-	T		
>chrXI	192316	192316	T	-		
>chrXI	197105	197105	C	-		
>chrXI	197108	197108	-	C		
>chrXI	199360	199360	-	T		
>chrXI	199369	199369	-	T		
>chrXI	199377	199377	-	T		
>chrXI	199378	199378	T	-		
>chrXI	221116	221116	A	C		
>chrXI	242811	242811	T	A		
>chrXI	243090	243090	G	A		
>chrXI	253006	253007	AT	TA		
>chrXI	316656	316656	C	T		
>chrXI	319688	319688	G	A		
>chrXI	322663	322663	A	T		
>chrXI	327387	327387	G	A		
>chrXI	335190	335190	C	T		
>chrXI	359606	359606	-	G		
>chrXI	372473	372473	G	A		
>chrXI	372495	372495	T	G		
>chrXI	372824	372824	C	T		
>chrXI	373091	373091	G	A		
>chrXI	373097	373097	A	G		
>chrXI	373202	373202	C	T		
>chrXI	373281	373281	T	C		
>chrXI	373649	373649	A	C		
>chrXI	373699	373699	A	G		
>chrXI	373733	373733	A	G		
>chrXI	373850	373850	C	A		
>chrXI	373938	373938	G	C		
>chrXI	373987	373990	ATTA	-		
>chrXI	374006	374006	C	T		
>chrXI	374042	374042	A	G		
>chrXI	374388	374388	T	C		
>chrXI	375393	375393	A	G		
>chrXI	375437	375437	A	G		
>chrXI	375561	375561	C	A		
>chrXI	376151	376151	T	C		
>chrXI	376364	376364	A	G		
>chrXI	377016	377016	A	G		
>chrXI	377261	377261	T	C		
>chrXI	377424	377424	C	A		
>chrXI	377597	377597	A	C		
>chrXI	377618	377618	C	G		
>chrXI	378101	378101	A	G		
>chrXI	378162	378162	T	G		
>chrXI	378174	378174	A	G		
>chrXI	378245	378245	T	G		
>chrXI	378296	378296	T	C		
>chrXI	378307	378307	A	T		
>chrXI	378499	378499	T	C		
>chrXI	378542	378542	C	-		
>chrXI	378546	378546	-	G		
>chrXI	378600	378600	T	C		
>chrXI	378605	378605	T	C		
>chrXI	378642	378642	T	C		
>chrXI	378643	378643	T	G		
>chrXI	378661	378661	-	G		
>chrXI	378723	378723	C	-		
>chrXI	378728	378728	-	AT		
>chrXI	378789	378789	T	G		
>chrXI	378792	378792	G	A		
>chrXI	378816	378816	A	G		
>chrXI	378858	378858	T	C		
>chrXI	378926	378926	G	A		
>chrXI	378930	378930	C	G		
>chrXI	378944	378944	A	G		
>chrXI	379066	379066	A	G		
>chrXI	379096	379096	T	G		
>chrXI	379269	379271	CTT	TA		
>chrXI	379293	379293	C	T		
>chrXI	379815	379815	A	T		
>chrXI	393438	393438	-	G		
>chrXI	393439	393439	G	-		
>chrXI	407876	407876	T	C		
>chrXI	407918	407918	T	C		
>chrXI	407950	407950	A	C		
>chrXI	408062	408062	G	T		
>chrXI	408279	408279	T	C		
>chrXI	410424	410424	T	G		
>chrXI	410439	410439	A	G		
>chrXI	410491	410491	T	C		
>chrXI	410617	410617	C	G		
>chrXI	410638	410638	T	C		
>chrXI	410761	410761	G	A		
>chrXI	410826	410826	T	C		
>chrXI	410994	410994	A	G		
>chrXI	411280	411280	G	A		
>chrXI	411286	411286	A	G		
>chrXI	411399	411399	T	C		
>chrXI	411640	411640	T	C		
>chrXI	411881	411881	G	A		
>chrXI	412245	412245	C	T		
>chrXI	412432	412432	T	C		
>chrXI	412877	412877	A	T		
>chrXI	413082	413082	G	T		
>chrXI	413812	413812	A	G		
>chrXI	413822	413822	T	C		
>chrXI	413875	413875	G	C		
>chrXI	413979	413979	C	T		
>chrXI	414331	414331	T	C		
>chrXI	414640	414640	T	C		
>chrXI	414883	414883	G	A		
>chrXI	414937	414937	G	A		
>chrXI	415021	415021	A	C		
>chrXI	415050	415050	C	T		
>chrXI	415084	415084	T	C		
>chrXI	415099	415099	A	G		
>chrXI	415381	415381	C	T		
>chrXI	415443	415443	T	C		
>chrXI	415507	415507	C	G		
>chrXI	415537	415537	A	G		
>chrXI	415620	415620	C	T		
>chrXI	415992	415992	A	T		
>chrXI	416041	416041	A	G		
>chrXI	416114	416114	T	A		
>chrXI	416736	416736	A	-		
>chrXI	416816	416816	C	T		
>chrXI	417041	417041	T	C		
>chrXI	417051	417051	G	A		
>chrXI	417140	417140	A	C		
>chrXI	417400	417400	G	A		
>chrXI	418601	418601	C	G		
>chrXI	419647	419647	A	G		
>chrXI	419747	419747	T	C		
>chrXI	419888	419888	C	A		
>chrXI	420286	420286	T	G		
>chrXI	421548	421548	T	A		
>chrXI	421694	421694	G	T		
>chrXI	422603	422603	A	G		
>chrXI	422792	422792	T	C		
>chrXI	423139	423139	A	T		
>chrXI	423620	423620	A	G		
>chrXI	423926	423926	T	C		
>chrXI	424207	424207	C	T		
>chrXI	424472	424472	C	T		
>chrXI	424597	424597	C	T		
>chrXI	424601	424601	G	A		
>chrXI	425093	425093	G	A		
>chrXI	425236	425236	T	C		
>chrXI	425628	425628	T	C		
>chrXI	425676	425676	A	C		
>chrXI	425842	425842	C	T		
>chrXI	426778	426778	G	-		
>chrXI	427010	427010	A	G		
>chrXI	427211	427211	G	T		
>chrXI	427934	427934	G	C		
>chrXI	428162	428162	G	A		
>chrXI	429499	429499	C	T		
>chrXI	430195	430195	-	A		
>chrXI	430284	430284	T	C		
>chrXI	430449	430449	A	T		
>chrXI	430474	430474	T	C		
>chrXI	430502	430502	T	C		
>chrXI	430546	430546	G	T		
>chrXI	430616	430616	A	G		
>chrXI	430904	430904	-	A		
>chrXI	430908	430908	T	-		
>chrXI	430913	430913	-	T		
>chrXI	430996	430996	T	A		
>chrXI	431024	431024	A	G		
>chrXI	431094	431094	A	G		
>chrXI	431116	431116	A	G		
>chrXI	431149	431149	T	A		
>chrXI	431163	431163	G	A		
>chrXI	431253	431253	A	G		
>chrXI	431260	431260	G	C		
>chrXI	431343	431343	C	T		
>chrXI	431899	431899	C	T		
>chrXI	432212	432212	C	G		
>chrXI	432391	432391	A	G		
>chrXI	432452	432452	A	C		
>chrXI	433364	433365	AT	GA		
>chrXI	433449	433449	T	C		
>chrXI	433644	433644	C	T		
>chrXI	434087	434087	G	T		
>chrXI	437167	437167	T	G		
>chrXI	438098	438098	C	G		
>chrXI	438207	438207	T	-		
>chrXI	441945	441945	T	G		
>chrXI	442472	442472	C	T		
>chrXI	442858	442858	C	G		
>chrXI	443141	443141	C	T		
>chrXI	443273	443273	T	C		
>chrXI	443450	443450	A	G		
>chrXI	443768	443768	T	C		
>chrXI	443795	443795	T	C		
>chrXI	444640	444640	T	C		
>chrXI	444985	444985	T	C		
>chrXI	446209	446209	G	A		
>chrXI	446471	446471	T	C		
>chrXI	446535	446535	A	G		
>chrXI	447000	447000	C	T		
>chrXI	447189	447189	T	C		
>chrXI	447746	447746	G	A		
>chrXI	448667	448667	T	A		
>chrXI	449138	449138	C	T		
>chrXI	451223	451228	CGAACA	-		
>chrXI	453012	453012	T	A		
>chrXI	453282	453282	A	G		
>chrXI	454237	454237	T	C		
>chrXI	455156	455156	T	G		
>chrXI	455374	455374	T	C		
>chrXI	457089	457089	C	T		
>chrXI	457775	457775	C	T		
>chrXI	458318	458318	T	A		
>chrXI	458377	458377	A	G		
>chrXI	458424	458424	C	T		
>chrXI	459289	459289	A	G		
>chrXI	460859	460859	C	T		
>chrXI	461496	461496	G	C		
>chrXI	462136	462136	C	T		
>chrXI	463468	463468	G	T		
>chrXI	466805	466805	A	G		
>chrXI	466880	466880	G	A		
>chrXI	466952	466952	A	G		
>chrXI	466971	466971	T	C		
>chrXI	467147	467147	G	A		
>chrXI	467207	467207	T	G		
>chrXI	467270	467270	C	T		
>chrXI	467294	467294	T	C		
>chrXI	467309	467309	A	G		
>chrXI	467387	467387	A	G		
>chrXI	467420	467420	T	C		
>chrXI	467851	467851	T	C		
>chrXI	467958	467958	A	T		
>chrXI	468224	468224	T	C		
>chrXI	468351	468351	G	A		
>chrXI	468353	468353	G	T		
>chrXI	468362	468362	G	A		
>chrXI	469066	469066	C	T		
>chrXI	469362	469362	G	C		
>chrXI	472994	472994	G	A		
>chrXI	473057	473057	G	A		
>chrXI	473059	473059	C	T		
>chrXI	473070	473070	G	A		
>chrXI	473174	473174	G	T		
>chrXI	473293	473293	G	A		
>chrXI	473812	473812	C	A		
>chrXI	474575	474575	A	G		
>chrXI	475681	475681	G	T		
>chrXI	476034	476034	T	C		
>chrXI	476254	476254	T	A		
>chrXI	476846	476846	T	C		
>chrXI	476849	476849	A	G		
>chrXI	476861	476861	T	A		
>chrXI	477002	477002	G	A		
>chrXI	477161	477161	C	T		
>chrXI	477612	477612	G	A		
>chrXI	477680	477680	A	G		
>chrXI	477956	477956	A	G		
>chrXI	478148	478148	A	T		
>chrXI	478193	478193	A	G		
>chrXI	478830	478830	A	G		
>chrXI	478975	478975	A	G		
>chrXI	479023	479023	A	G		
>chrXI	479338	479338	C	T		
>chrXI	479492	479492	G	A		
>chrXI	479625	479625	C	T		
>chrXI	480098	480098	A	C		
>chrXI	480256	480256	G	A		
>chrXI	480280	480280	A	G		
>chrXI	480487	480487	T	C		
>chrXI	480683	480683	G	A		
>chrXI	481825	481825	T	C		
>chrXI	481920	481920	C	G		
>chrXI	482071	482071	T	C		
>chrXI	482480	482480	G	C		
>chrXI	482506	482507	GC	CT		
>chrXI	482543	482543	A	G		
>chrXI	483325	483325	C	T		
>chrXI	483360	483360	C	T		
>chrXI	483383	483383	G	A		
>chrXI	483426	483426	C	T		
>chrXI	483458	483458	C	G		
>chrXI	483501	483501	G	A		
>chrXI	483733	483733	C	T		
>chrXI	484036	484036	G	A		
>chrXI	484117	484117	C	T		
>chrXI	484530	484530	C	T		
>chrXI	484567	484567	C	T		
>chrXI	484591	484591	A	G		
>chrXI	484838	484838	A	G		
>chrXI	485072	485072	C	A		
>chrXI	485273	485273	C	T		
>chrXI	485720	485720	G	A		
>chrXI	486014	486014	G	A		
>chrXI	486302	486302	A	G		
>chrXI	486458	486458	A	G		
>chrXI	486685	486686	GG	AA		
>chrXI	486738	486738	G	C		
>chrXI	487004	487004	T	A		
>chrXI	487643	487643	G	T		
>chrXI	487829	487829	A	G		
>chrXI	488192	488192	G	A		
>chrXI	488216	488216	A	G		
>chrXI	489308	489308	C	T		
>chrXI	489375	489375	A	T		
>chrXI	489463	489463	C	T		
>chrXI	489522	489522	A	T		
>chrXI	489546	489546	T	C		
>chrXI	489595	489595	G	A		
>chrXI	489727	489727	G	A		
>chrXI	489839	489839	G	A		
>chrXI	489851	489851	T	C		
>chrXI	489889	489889	C	T		
>chrXI	489963	489963	T	C		
>chrXI	489978	489978	G	A		
>chrXI	490143	490143	C	T		
>chrXI	490309	490309	G	C		
>chrXI	490398	490398	C	A		
>chrXI	490588	490589	TT	AA		
>chrXI	490804	490804	T	C		
>chrXI	490834	490834	C	T		
>chrXI	491290	491290	T	A		
>chrXI	491516	491516	T	C		
>chrXI	491894	491894	T	C		
>chrXI	491905	491905	G	A		
>chrXI	492780	492780	G	A		
>chrXI	492873	492873	A	G		
>chrXI	493242	493242	T	A		
>chrXI	493880	493880	T	C		
>chrXI	494214	494214	G	A		
>chrXI	494265	494265	T	A		
>chrXI	494380	494380	G	C		
>chrXI	494679	494679	C	T		
>chrXI	494724	494724	G	A		
>chrXI	495003	495003	G	C		
>chrXI	495189	495189	C	T		
>chrXI	495468	495468	C	T		
>chrXI	495532	495532	-	CAA		
>chrXI	495628	495628	C	T		
>chrXI	495648	495648	A	G		
>chrXI	495766	495766	C	T		
>chrXI	495801	495801	T	C		
>chrXI	495960	495960	A	T		
>chrXI	495969	495969	G	A		
>chrXI	496038	496038	-	G		
>chrXI	496039	496039	G	-		
>chrXI	496059	496059	G	A		
>chrXI	496924	496924	-	G		
>chrXI	497031	497031	C	T		
>chrXI	497218	497218	G	A		
>chrXI	497640	497640	T	A		
>chrXI	497718	497718	A	G		
>chrXI	497793	497793	A	T		
>chrXI	498036	498036	C	T		
>chrXI	498354	498354	A	T		
>chrXI	498372	498372	G	A		
>chrXI	498584	498584	C	T		
>chrXI	498908	498908	A	T		
>chrXI	499277	499277	T	A		
>chrXI	499287	499287	A	G		
>chrXI	499458	499458	G	A		
>chrXI	499641	499641	A	G		
>chrXI	499904	499904	C	A		
>chrXI	500025	500025	T	C		
>chrXI	500892	500892	T	AA		
>chrXI	500961	500961	T	C		
>chrXI	501612	501612	A	G		
>chrXI	501649	501649	A	G		
>chrXI	501763	501763	T	C		
>chrXI	502245	502245	A	G		
>chrXI	502335	502335	C	T		
>chrXI	502354	502354	A	G		
>chrXI	502786	502786	A	T		
>chrXI	502871	502871	G	A		
>chrXI	503260	503260	C	T		
>chrXI	504819	504819	T	C		
>chrXI	505204	505204	G	A		
>chrXI	505357	505357	C	T		
>chrXI	506256	506256	A	G		
>chrXI	506406	506406	-	GCGTTC		
>chrXI	507028	507028	C	T		
>chrXI	507435	507435	G	A		
>chrXI	507541	507541	C	G		
>chrXI	508536	508536	T	C		
>chrXI	508584	508584	C	T		
>chrXI	509084	509084	T	G		
>chrXI	509901	509901	C	T		
>chrXI	509993	509993	C	-		
>chrXI	509995	509995	-	C		
>chrXI	510828	510828	A	G		
>chrXI	510969	510969	A	G		
>chrXI	510987	510987	A	C		
>chrXI	511029	511029	G	A		
>chrXI	511480	511480	A	-		
>chrXI	511848	511848	T	C		
>chrXI	512067	512067	G	C		
>chrXI	512091	512091	A	G		
>chrXI	512826	512826	C	T		
>chrXI	512884	512884	A	-		
>chrXI	513505	513505	A	G		
>chrXI	514155	514155	G	C		
>chrXI	514434	514434	C	T		
>chrXI	514660	514660	C	T		
>chrXI	515202	515202	C	A		
>chrXI	516256	516256	G	C		
>chrXI	516785	516785	T	C		
>chrXI	516939	516939	C	G		
>chrXI	517492	517495	AAAG	GAAA		
>chrXI	517863	517863	C	T		
>chrXI	518275	518275	T	A		
>chrXI	519450	519450	C	A		
>chrXI	519565	519565	C	T		
>chrXI	519663	519663	T	C		
>chrXI	519852	519852	T	C		
>chrXI	521181	521181	G	C		
>chrXI	521351	521351	G	A		
>chrXI	521660	521660	T	C		
>chrXI	521795	521795	G	A		
>chrXI	527065	527065	T	C		
>chrXI	527074	527074	A	G		
>chrXI	527140	527140	G	C		
>chrXI	527176	527176	G	A		
>chrXI	527240	527240	T	C		
>chrXI	527241	527241	G	A		
>chrXI	527271	527271	T	-		
>chrXI	527273	527273	-	A		
>chrXI	527400	527400	G	T		
>chrXI	527816	527816	G	A		
>chrXI	527855	527855	G	A		
>chrXI	527915	527915	A	G		
>chrXI	527919	527919	A	C		
>chrXI	528839	528839	G	A		
>chrXI	529190	529190	C	G		
>chrXI	529311	529311	A	G		
>chrXI	529853	529853	C	T		
>chrXI	529910	529910	C	T		
>chrXI	529931	529931	T	C		
>chrXI	530249	530249	G	T		
>chrXI	530261	530261	-	G		
>chrXI	530334	530335	AA	-		
>chrXI	531250	531250	C	T		
>chrXI	531562	531562	C	T		
>chrXI	532094	532114	AAAGTGGCAGCAGCAGCAACA	-		
>chrXI	532162	532162	A	G		
>chrXI	532270	532270	C	T		
>chrXI	532384	532384	G	A		
>chrXI	532960	532960	G	A		
>chrXI	533626	533626	G	A		
>chrXI	533876	533876	T	C		
>chrXI	533951	533951	C	T		
>chrXI	533961	533961	A	T		
>chrXI	534988	534988	C	-		
>chrXI	535221	535221	G	T		
>chrXI	535248	535248	G	C		
>chrXI	535354	535354	T	C		
>chrXI	535885	535885	A	C		
>chrXI	536738	536738	C	T		
>chrXI	536901	536901	T	C		
>chrXI	537062	537062	A	G		
>chrXI	537185	537185	A	G		
>chrXI	537238	537238	T	C		
>chrXI	537425	537425	T	C		
>chrXI	537479	537479	A	G		
>chrXI	537540	537540	G	C		
>chrXI	538715	538715	C	T		
>chrXI	538762	538762	T	C		
>chrXI	539255	539255	C	T		
>chrXI	539303	539303	G	A		
>chrXI	539519	539519	A	G		
>chrXI	539629	539629	A	G		
>chrXI	539714	539714	T	C		
>chrXI	540521	540521	G	A		
>chrXI	541583	541583	G	C		
>chrXI	541618	541618	T	C		
>chrXI	541994	541994	C	T		
>chrXI	542239	542239	T	C		
>chrXI	542444	542444	A	G		
>chrXI	542597	542597	C	T		
>chrXI	542835	542835	A	G		
>chrXI	542845	542845	G	A		
>chrXI	543593	543593	T	C		
>chrXI	543632	543632	T	C		
>chrXI	543635	543635	C	T		
>chrXI	545058	545058	G	A		
>chrXI	545516	545516	C	T		
>chrXI	545605	545605	T	C		
>chrXI	546176	546176	T	C		
>chrXI	546194	546194	G	T		
>chrXI	546505	546505	C	T		
>chrXI	546606	546606	A	G		
>chrXI	546775	546775	A	G		
>chrXI	546979	546979	T	C		
>chrXI	547652	547652	T	G		
>chrXI	547706	547706	C	T		
>chrXI	547817	547817	A	G		
>chrXI	547943	547943	A	C		
>chrXI	547961	547961	G	A		
>chrXI	548310	548310	C	T		
>chrXI	548339	548339	A	G		
>chrXI	548346	548346	G	A		
>chrXI	548877	548877	T	G		
>chrXI	548908	548908	G	A		
>chrXI	549064	549064	G	A		
>chrXI	549080	549080	C	T		
>chrXI	549185	549185	G	A		
>chrXI	549248	549248	T	C		
>chrXI	549394	549394	G	A		
>chrXI	549710	549710	T	C		
>chrXI	549869	549869	T	C		
>chrXI	550050	550050	T	A		
>chrXI	550926	550926	C	T		
>chrXI	551034	551034	T	C		
>chrXI	551154	551154	G	T		
>chrXI	551351	551351	T	-		
>chrXI	551392	551392	T	C		
>chrXI	551890	551890	A	G		
>chrXI	552398	552398	C	G		
>chrXI	552569	552569	G	A		
>chrXI	552583	552583	C	T		
>chrXI	553339	553339	G	T		
>chrXI	553594	553594	A	G		
>chrXI	553634	553634	T	C		
>chrXI	553798	553798	C	G		
>chrXI	553800	553800	A	G		
>chrXI	553805	553805	G	A		
>chrXI	553869	553869	A	G		
>chrXI	554856	554856	T	C		
>chrXI	555732	555732	C	T		
>chrXI	556117	556117	A	T		
>chrXI	556284	556284	C	T		
>chrXI	556735	556735	T	C		
>chrXI	556838	556838	A	G		
>chrXI	556941	556941	G	A		
>chrXI	557744	557744	C	G		
>chrXI	558138	558138	A	G		
>chrXI	558163	558163	G	A		
>chrXI	558185	558185	C	T		
>chrXI	558263	558263	C	T		
>chrXI	558312	558312	T	C		
>chrXI	558812	558812	C	T		
>chrXI	559027	559027	T	G		
>chrXI	559217	559217	G	T		
>chrXI	559237	559237	G	A		
>chrXI	559349	559349	T	C		
>chrXI	560370	560370	G	A		
>chrXI	560425	560425	A	G		
>chrXI	560862	560862	T	G		
>chrXI	561280	561280	G	A		
>chrXI	561421	561421	G	ATCA		
>chrXI	561601	561601	G	A		
>chrXI	561843	561843	T	G		
>chrXI	562020	562020	C	G		
>chrXI	562112	562112	G	T		
>chrXI	562650	562650	C	T		
>chrXI	562823	562823	G	A		
>chrXI	563007	563007	T	C		
>chrXI	563032	563032	G	A		
>chrXI	563037	563037	G	A		
>chrXI	563181	563181	T	A		
>chrXI	563454	563454	T	C		
>chrXI	563697	563697	G	A		
>chrXI	564318	564318	C	T		
>chrXI	564357	564357	T	G		
>chrXI	564656	564656	T	C		
>chrXI	564735	564735	G	A		
>chrXI	564850	564850	-	T		
>chrXI	565313	565313	A	G		
>chrXI	565630	565630	T	A		
>chrXI	565854	565854	A	G		
>chrXI	566172	566172	T	C		
>chrXI	566193	566193	T	C		
>chrXI	566295	566295	G	A		
>chrXI	566328	566328	C	T		
>chrXI	566697	566697	G	A		
>chrXI	566718	566718	T	G		
>chrXI	567072	567072	C	T		
>chrXI	567137	567137	C	T		
>chrXI	567239	567240	GT	CG		
>chrXI	567275	567275	C	T		
>chrXI	567602	567602	C	G		
>chrXI	567670	567670	A	G		
>chrXI	567683	567683	G	A		
>chrXI	567925	567925	T	C		
>chrXI	567958	567958	T	C		
>chrXI	567989	567989	C	T		
>chrXI	568144	568144	T	C		
>chrXI	568327	568327	T	C		
>chrXI	568550	568550	G	A		
>chrXI	568727	568727	T	C		
>chrXI	569110	569110	G	A		
>chrXI	569113	569113	C	T		
>chrXI	569248	569248	C	T		
>chrXI	569467	569467	T	G		
>chrXI	569691	569691	G	A		
>chrXI	570330	570330	T	C		
>chrXI	570477	570477	A	G		
>chrXI	570558	570560	CCC	TCT		
>chrXI	570580	570580	C	T		
>chrXI	570586	570586	A	G		
>chrXI	570650	570650	T	C		
>chrXI	570671	570671	T	C		
>chrXI	570677	570677	C	A		
>chrXI	570693	570693	G	A		
>chrXI	570709	570709	G	A		
>chrXI	570730	570730	T	C		
>chrXI	570781	570781	C	T		
>chrXI	570806	570806	G	T		
>chrXI	570850	570850	C	T		
>chrXI	570861	570861	A	G		
>chrXI	570880	570880	A	-		
>chrXI	570885	570885	T	A		
>chrXI	570890	570890	T	A		
>chrXI	570925	570925	A	T		
>chrXI	570943	570943	G	T		
>chrXI	570971	570971	A	G		
>chrXI	571281	571281	T	C		
>chrXI	571514	571514	T	C		
>chrXI	572228	572228	A	-		
>chrXI	572234	572234	-	A		
>chrXI	572758	572758	G	A		
>chrXI	572931	572931	G	C		
>chrXI	573012	573012	G	T		
>chrXI	573037	573037	A	T		
>chrXI	573107	573107	G	A		
>chrXI	573127	573128	GG	AA		
>chrXI	573155	573155	G	C		
>chrXI	573836	573836	A	G		
>chrXI	574430	574430	T	C		
>chrXI	574438	574438	T	G		
>chrXI	574569	574569	G	A		
>chrXI	574969	574969	G	A		
>chrXI	575485	575485	A	G		
>chrXI	575494	575494	A	G		
>chrXI	576589	576589	A	G		
>chrXI	577082	577082	A	-		
>chrXI	577421	577421	G	T		
>chrXI	577872	577872	C	T		
>chrXI	578311	578311	G	A		
>chrXI	578327	578327	G	A		
>chrXI	578330	578330	T	C		
>chrXI	578358	578358	C	T		
>chrXI	578446	578446	G	C		
>chrXI	578584	578584	G	A		
>chrXI	578735	578735	T	C		
>chrXI	579183	579183	T	C		
>chrXI	579391	579391	-	ATATATAT		
>chrXI	579823	579823	C	T		
>chrXI	579856	579856	G	A		
>chrXI	580057	580057	C	T		
>chrXI	584267	584267	C	A		
>chrXI	584460	584460	T	C		
>chrXI	584940	584940	T	C		
>chrXI	587499	587499	G	A		
>chrXI	587851	587851	G	T		
>chrXI	588235	588235	A	G		
>chrXI	588251	588251	T	C		
>chrXI	588447	588447	G	A		
>chrXI	588532	588532	C	T		
>chrXI	588572	588572	T	C		
>chrXI	588581	588581	T	C		
>chrXI	588720	588720	A	G		
>chrXI	589011	589011	A	G		
>chrXI	589026	589026	T	C		
>chrXI	589154	589154	C	A		
>chrXI	589176	589176	G	C		
>chrXI	589222	589222	G	T		
>chrXI	589336	589336	T	C		
>chrXI	589392	589392	T	A		
>chrXI	589401	589401	G	C		
>chrXI	589456	589456	C	T		
>chrXI	589470	589470	T	C		
>chrXI	589534	589534	C	G		
>chrXI	589581	589581	T	C		
>chrXI	589639	589639	T	G		
>chrXI	589665	589665	C	T		
>chrXI	589709	589709	T	G		
>chrXI	589964	589964	A	G		
>chrXI	590390	590390	A	G		
>chrXI	590636	590636	C	T		
>chrXI	591330	591330	G	A		
>chrXI	591424	591424	T	C		
>chrXI	591554	591554	T	C		
>chrXI	591562	591562	T	C		
>chrXI	591991	591991	A	G		
>chrXI	592219	592219	A	G		
>chrXI	592257	592257	T	-		
>chrXI	592259	592259	-	G		
>chrXI	592369	592369	C	A		
>chrXI	593828	593828	T	G		
>chrXI	594386	594386	C	T		
>chrXI	594477	594477	A	G		
>chrXI	594585	594585	C	T		
>chrXI	594902	594902	T	G		
>chrXI	595151	595151	G	A		
>chrXI	595159	595159	A	G		
>chrXI	595521	595521	C	T		
>chrXI	595615	595615	C	A		
>chrXI	595642	595642	A	G		
>chrXI	595843	595843	A	G		
>chrXI	596162	596162	C	G		
>chrXI	596198	596198	C	G		
>chrXI	596367	596367	G	A		
>chrXI	596465	596465	A	G		
>chrXI	596700	596700	C	T		
>chrXI	596748	596748	T	C		
>chrXI	597041	597041	A	G		
>chrXI	597342	597342	T	C		
>chrXI	597570	597570	G	A		
>chrXI	598437	598437	A	T		
>chrXI	598564	598564	C	G		
>chrXI	598764	598764	C	T		
>chrXI	598979	598979	T	C		
>chrXI	599177	599177	A	G		
>chrXI	599300	599300	G	A		
>chrXI	599420	599420	G	A		
>chrXI	599478	599478	G	T		
>chrXI	599513	599513	G	A		
>chrXI	599595	599595	C	G		
>chrXI	599666	599666	T	C		
>chrXI	599801	599801	T	C		
>chrXI	600005	600005	G	A		
>chrXI	600065	600065	G	A		
>chrXI	600092	600092	A	G		
>chrXI	600707	600707	A	G		
>chrXI	600731	600731	A	G		
>chrXI	600902	600902	G	C		
>chrXI	601274	601274	T	C		
>chrXI	601808	601808	T	G		
>chrXI	602874	602874	C	G		
>chrXI	603407	603407	T	C		
>chrXI	603998	603998	A	G		
>chrXI	604704	604704	A	G		
>chrXI	604749	604749	C	T		
>chrXI	605264	605264	C	T		
>chrXI	605689	605689	C	T		
>chrXI	605827	605827	A	G		
>chrXI	606544	606544	T	C		
>chrXI	607045	607045	T	G		
>chrXI	607306	607306	G	A		
>chrXI	607318	607318	T	C		
>chrXI	607942	607942	T	G		
>chrXI	608071	608071	T	C		
>chrXI	608090	608090	C	T		
>chrXI	608135	608135	C	T		
>chrXI	608281	608281	-	G		
>chrXI	608283	608283	G	-		
>chrXI	608482	608482	G	A		
>chrXI	608737	608737	C	T		
>chrXI	608779	608779	C	T		
>chrXI	609004	609004	C	T		
>chrXI	609080	609080	A	G		
>chrXI	609168	609168	C	G		
>chrXI	609380	609380	A	G		
>chrXI	609748	609748	T	C		
>chrXI	609856	609856	C	T		
>chrXI	609874	609874	A	T		
>chrXI	609937	609937	C	T		
>chrXI	610036	610036	G	A		
>chrXI	610093	610093	G	A		
>chrXI	610115	610115	C	T		
>chrXI	610163	610163	C	T		
>chrXI	610579	610579	G	T		
>chrXI	610650	610650	C	G		
>chrXI	610848	610848	T	C		
>chrXI	610861	610861	T	C		
>chrXI	611223	611223	C	A		
>chrXI	611271	611271	C	G		
>chrXI	611780	611780	G	A		
>chrXI	611904	611904	C	T		
>chrXI	612062	612062	T	C		
>chrXI	612272	612272	C	T		
>chrXI	612451	612451	A	G		
>chrXI	612982	612982	A	G		
>chrXI	613033	613033	T	C		
>chrXI	613177	613177	A	G		
>chrXI	613225	613225	G	A		
>chrXI	613258	613258	A	G		
>chrXI	613261	613261	G	A		
>chrXI	613291	613291	T	A		
>chrXI	613331	613354	TCACTGCTGCTGCTGCTGCTGCTG	-		
>chrXI	613716	613716	T	-		
>chrXI	613767	613767	C	A		
>chrXI	613835	613835	C	T		
>chrXI	613890	613890	G	-		
>chrXI	614106	614106	A	C		
>chrXI	614478	614478	A	G		
>chrXI	614573	614573	C	T		
>chrXI	628300	628300	C	T		
>chrXI	628489	628489	T	C		
>chrXI	628501	628501	C	T		
>chrXI	628516	628516	T	C		
>chrXI	628530	628530	G	A		
>chrXI	628555	628555	T	A		
>chrXI	628705	628705	T	C		
>chrXI	628771	628771	C	A		
>chrXI	629281	629281	C	T		
>chrXI	629506	629506	T	C		
>chrXI	629618	629618	C	T		
>chrXI	630131	630131	A	-		
>chrXI	630171	630171	-	G		
>chrXI	633432	633432	A	G		
>chrXI	633548	633548	C	T		
>chrXI	633563	633563	A	T		
>chrXI	633576	633576	A	G		
>chrXI	634062	634062	A	-		
>chrXI	634364	634364	A	T		
>chrXI	634793	634793	G	T		
>chrXI	634919	634919	A	T		
>chrXI	635274	635274	-	A		
>chrXI	635608	635608	T	C		
>chrXI	636481	636481	T	C		
>chrXI	636661	636661	T	C		
>chrXI	636664	636664	T	C		
>chrXI	637535	637535	T	A		
>chrXI	637551	637551	C	T		
>chrXI	638434	638434	T	C		
>chrXI	639546	639546	T	C		
>chrXII	554	554	T	-		
>chrXII	32903	32903	-	A		
>chrXII	50291	50291	T	C		
>chrXII	50530	50530	C	T		
>chrXII	105265	105265	A	G		
>chrXII	105984	105984	T	G		
>chrXII	107564	107564	T	C		
>chrXII	107624	107624	G	A		
>chrXII	108687	108687	G	A		
>chrXII	108812	108812	G	A		
>chrXII	109154	109154	A	G		
>chrXII	109243	109243	A	G		
>chrXII	109356	109356	C	T		
>chrXII	109399	109399	A	G		
>chrXII	109402	109402	A	C		
>chrXII	109507	109507	G	A		
>chrXII	109576	109576	C	T		
>chrXII	109706	109706	T	A		
>chrXII	109728	109728	A	C		
>chrXII	109735	109735	G	A		
>chrXII	109764	109764	T	C		
>chrXII	109885	109885	G	A		
>chrXII	111173	111173	A	T		
>chrXII	111245	111245	G	A		
>chrXII	111824	111824	C	-		
>chrXII	111826	111826	-	C		
>chrXII	112506	112506	T	-		
>chrXII	113144	113144	T	C		
>chrXII	113419	113419	G	T		
>chrXII	113757	113757	T	C		
>chrXII	114723	114723	T	C		
>chrXII	116805	116805	C	A		
>chrXII	116979	116979	G	A		
>chrXII	117243	117243	G	C		
>chrXII	117384	117384	T	C		
>chrXII	117390	117390	G	C		
>chrXII	120215	120215	C	T		
>chrXII	120493	120493	C	G		
>chrXII	120549	120549	C	T		
>chrXII	120591	120591	A	G		
>chrXII	120765	120765	G	A		
>chrXII	121172	121172	C	T		
>chrXII	121291	121291	T	C		
>chrXII	121566	121566	T	A		
>chrXII	121810	121810	T	G		
>chrXII	121818	121818	T	C		
>chrXII	122339	122339	A	G		
>chrXII	122352	122352	T	C		
>chrXII	122929	122929	A	G		
>chrXII	123742	123742	G	A		
>chrXII	123989	123989	T	C		
>chrXII	124012	124012	A	G		
>chrXII	124066	124066	A	G		
>chrXII	124217	124217	G	C		
>chrXII	124230	124230	C	G		
>chrXII	124420	124420	T	C		
>chrXII	124641	124641	G	T		
>chrXII	124823	124823	A	G		
>chrXII	125127	125127	C	T		
>chrXII	125293	125293	G	A		
>chrXII	125848	125848	T	C		
>chrXII	126013	126013	A	G		
>chrXII	126202	126202	A	G		
>chrXII	126403	126403	T	C		
>chrXII	126663	126663	A	C		
>chrXII	126721	126721	T	C		
>chrXII	126933	126933	C	T		
>chrXII	127005	127005	G	A		
>chrXII	127209	127209	C	T		
>chrXII	127218	127218	G	A		
>chrXII	127233	127233	A	G		
>chrXII	127341	127352	CTTTTTTTTTGA	TTTTTTTT		
>chrXII	127406	127406	A	-		
>chrXII	127486	127486	T	C		
>chrXII	127530	127530	T	C		
>chrXII	127554	127554	T	C		
>chrXII	129893	129893	T	C		
>chrXII	130033	130033	G	C		
>chrXII	130208	130208	A	G		
>chrXII	130728	130728	C	T		
>chrXII	130935	130935	A	-		
>chrXII	131011	131011	T	-		
>chrXII	131339	131339	A	G		
>chrXII	131531	131531	T	C		
>chrXII	132143	132143	T	A		
>chrXII	132253	132253	-	AA		
>chrXII	132423	132423	T	C		
>chrXII	132501	132501	A	G		
>chrXII	133122	133122	C	T		
>chrXII	133677	133677	G	A		
>chrXII	134345	134345	A	G		
>chrXII	134568	134568	T	C		
>chrXII	134766	134766	A	G		
>chrXII	135030	135030	G	A		
>chrXII	135066	135066	T	G		
>chrXII	135591	135591	A	G		
>chrXII	136314	136314	T	C		
>chrXII	137922	137922	T	-		
>chrXII	138123	138123	G	C		
>chrXII	139037	139037	A	G		
>chrXII	141134	141134	C	T		
>chrXII	141349	141349	G	A		
>chrXII	141932	141932	G	A		
>chrXII	142076	142076	A	G		
>chrXII	142323	142323	A	C		
>chrXII	142997	142997	G	A		
>chrXII	143008	143008	C	G		
>chrXII	143092	143092	G	A		
>chrXII	143134	143134	G	A		
>chrXII	143163	143163	C	A		
>chrXII	143451	143451	T	C		
>chrXII	143486	143486	T	C		
>chrXII	143658	143658	C	G		
>chrXII	143751	143751	C	T		
>chrXII	144031	144031	C	T		
>chrXII	144378	144378	A	G		
>chrXII	144821	144821	G	A		
>chrXII	145066	145066	G	A		
>chrXII	145779	145779	C	T		
>chrXII	146003	146003	A	G		
>chrXII	149034	149034	T	C		
>chrXII	149049	149049	C	T		
>chrXII	150351	150351	G	A		
>chrXII	150434	150434	T	A		
>chrXII	150543	150543	C	T		
>chrXII	150857	150857	G	A		
>chrXII	151307	151307	C	T		
>chrXII	151452	151452	G	C		
>chrXII	152080	152080	A	C		
>chrXII	152312	152312	A	G		
>chrXII	152570	152570	T	C		
>chrXII	154020	154020	A	T		
>chrXII	154256	154256	A	C		
>chrXII	155279	155279	A	G		
>chrXII	158460	158460	A	G		
>chrXII	158536	158536	A	G		
>chrXII	159271	159271	A	C		
>chrXII	159590	159590	G	A		
>chrXII	159670	159670	C	G		
>chrXII	161025	161025	A	G		
>chrXII	161415	161415	C	T		
>chrXII	161601	161601	C	A		
>chrXII	162565	162565	G	A		
>chrXII	162899	162899	C	T		
>chrXII	163450	163450	A	G		
>chrXII	163471	163471	A	G		
>chrXII	163585	163585	C	G		
>chrXII	164022	164022	A	T		
>chrXII	164110	164110	A	G		
>chrXII	164122	164122	A	C		
>chrXII	164196	164196	A	G		
>chrXII	164241	164241	T	C		
>chrXII	164732	164732	C	T		
>chrXII	164909	164909	T	C		
>chrXII	164927	164927	A	C		
>chrXII	165083	165083	A	G		
>chrXII	165411	165411	C	T		
>chrXII	165795	165795	A	G		
>chrXII	166348	166348	A	G		
>chrXII	166427	166427	G	T		
>chrXII	168168	168168	C	T		
>chrXII	168350	168350	G	T		
>chrXII	168351	168351	G	A		
>chrXII	173860	173860	T	A		
>chrXII	173891	173891	A	T		
>chrXII	174194	174194	T	A		
>chrXII	176832	176832	T	G		
>chrXII	176967	176967	C	T		
>chrXII	177585	177585	-	A		
>chrXII	177587	177587	T	-		
>chrXII	177753	177753	G	A		
>chrXII	177777	177777	C	T		
>chrXII	178194	178194	T	C		
>chrXII	178245	178245	G	C		
>chrXII	178473	178473	C	T		
>chrXII	178530	178530	T	A		
>chrXII	178817	178817	G	A		
>chrXII	178943	178943	C	T		
>chrXII	178985	178985	A	G		
>chrXII	179028	179028	A	G		
>chrXII	179033	179033	A	G		
>chrXII	179120	179120	G	T		
>chrXII	179134	179134	A	G		
>chrXII	179158	179158	A	G		
>chrXII	179194	179194	T	C		
>chrXII	179275	179275	A	C		
>chrXII	179525	179525	T	A		
>chrXII	179578	179578	G	A		
>chrXII	179682	179682	T	C		
>chrXII	179751	179751	A	-		
>chrXII	179814	179814	T	A		
>chrXII	179875	179875	A	T		
>chrXII	179901	179901	-	C		
>chrXII	180682	180682	T	C		
>chrXII	180795	180795	G	A		
>chrXII	181051	181051	C	T		
>chrXII	181827	181827	C	T		
>chrXII	181943	181943	A	G		
>chrXII	182124	182124	A	G		
>chrXII	182229	182229	T	C		
>chrXII	182313	182313	T	C		
>chrXII	182397	182397	C	T		
>chrXII	182436	182436	T	G		
>chrXII	182505	182505	A	G		
>chrXII	183317	183317	G	A		
>chrXII	183668	183668	G	A		
>chrXII	183744	183744	A	G		
>chrXII	184587	184587	T	G		
>chrXII	184644	184644	T	C		
>chrXII	185062	185062	G	A		
>chrXII	185507	185507	A	C		
>chrXII	185696	185696	T	C		
>chrXII	185931	185931	G	A		
>chrXII	186033	186033	T	C		
>chrXII	186044	186044	T	C		
>chrXII	186082	186082	C	A		
>chrXII	186763	186763	G	A		
>chrXII	186881	186881	A	C		
>chrXII	186925	186925	C	T		
>chrXII	187139	187139	T	-		
>chrXII	187389	187389	-	C		
>chrXII	187394	187394	A	-		
>chrXII	187695	187695	C	T		
>chrXII	188361	188361	C	T		
>chrXII	188852	188852	G	A		
>chrXII	189536	189536	C	T		
>chrXII	189905	189905	A	G		
>chrXII	189956	189956	A	G		
>chrXII	190286	190286	C	T		
>chrXII	190354	190354	T	C		
>chrXII	190523	190523	G	A		
>chrXII	190952	190952	A	C		
>chrXII	192053	192053	T	G		
>chrXII	192374	192374	C	T		
>chrXII	192416	192416	C	T		
>chrXII	192851	192851	G	C		
>chrXII	192923	192923	A	G		
>chrXII	193483	193483	A	C		
>chrXII	193813	193813	T	A		
>chrXII	193885	193885	A	T		
>chrXII	194092	194092	A	G		
>chrXII	194180	194180	A	G		
>chrXII	194236	194236	A	T		
>chrXII	194273	194273	C	T		
>chrXII	194278	194278	T	C		
>chrXII	194408	194408	T	C		
>chrXII	194692	194692	A	G		
>chrXII	196696	196696	C	T		
>chrXII	196846	196846	A	G		
>chrXII	196850	196850	T	C		
>chrXII	196992	196992	T	C		
>chrXII	197187	197187	G	C		
>chrXII	206594	206594	G	A		
>chrXII	210771	210771	A	T		
>chrXII	234456	234456	A	T		
>chrXII	289286	289286	-	AT		
>chrXII	289292	289292	C	T		
>chrXII	289539	289539	G	A		
>chrXII	289628	289628	C	T		
>chrXII	289647	289647	G	A		
>chrXII	289661	289661	C	G		
>chrXII	289670	289670	C	T		
>chrXII	289701	289701	A	G		
>chrXII	289909	289909	T	G		
>chrXII	289998	289998	A	G		
>chrXII	290234	290234	A	G		
>chrXII	290329	290329	T	C		
>chrXII	290360	290360	T	C		
>chrXII	290480	290480	G	A		
>chrXII	290785	290785	C	T		
>chrXII	291103	291103	A	C		
>chrXII	291387	291387	A	G		
>chrXII	292045	292045	T	-		
>chrXII	293465	293465	C	T		
>chrXII	294107	294107	G	A		
>chrXII	294290	294290	G	A		
>chrXII	295064	295064	A	G		
>chrXII	295223	295223	C	T		
>chrXII	295251	295251	T	C		
>chrXII	295361	295361	C	T		
>chrXII	296183	296183	C	A		
>chrXII	296229	296229	-	G		
>chrXII	296356	296356	T	C		
>chrXII	296474	296474	C	T		
>chrXII	297012	297012	A	T		
>chrXII	297158	297158	G	T		
>chrXII	297194	297194	T	C		
>chrXII	298138	298138	A	G		
>chrXII	298143	298143	T	C		
>chrXII	298417	298417	T	G		
>chrXII	298645	298645	A	G		
>chrXII	298873	298873	A	G		
>chrXII	298894	298894	C	T		
>chrXII	299038	299038	A	G		
>chrXII	299175	299175	A	G		
>chrXII	299210	299210	C	T		
>chrXII	299316	299316	G	T		
>chrXII	299527	299527	A	C		
>chrXII	299533	299533	A	G		
>chrXII	299735	299735	G	A		
>chrXII	300540	300540	T	C		
>chrXII	300803	300803	C	T		
>chrXII	300947	300947	A	G		
>chrXII	301124	301124	G	A		
>chrXII	301292	301292	G	A		
>chrXII	301571	301571	G	A		
>chrXII	301700	301700	A	G		
>chrXII	302140	302140	T	C		
>chrXII	302155	302155	C	T		
>chrXII	302197	302197	C	G		
>chrXII	302283	302283	T	G		
>chrXII	302333	302333	T	A		
>chrXII	302441	302441	A	G		
>chrXII	302672	302672	G	C		
>chrXII	302718	302718	C	T		
>chrXII	302720	302720	A	G		
>chrXII	302765	302765	A	T		
>chrXII	302945	302945	A	G		
>chrXII	303359	303359	G	A		
>chrXII	303517	303517	A	G		
>chrXII	304244	304244	G	A		
>chrXII	304333	304333	T	C		
>chrXII	304353	304353	G	A		
>chrXII	304382	304382	A	G		
>chrXII	305325	305325	G	A		
>chrXII	305398	305398	A	C		
>chrXII	305615	305615	C	T		
>chrXII	305732	305732	A	G		
>chrXII	305737	305737	C	A		
>chrXII	305772	305772	A	G		
>chrXII	306416	306416	A	G		
>chrXII	306666	306666	C	T		
>chrXII	307602	307602	A	G		
>chrXII	308631	308631	G	A		
>chrXII	308704	308704	T	C		
>chrXII	308803	308803	C	T		
>chrXII	309239	309239	A	C		
>chrXII	310008	310008	G	-		
>chrXII	310405	310405	A	G		
>chrXII	310614	310614	C	T		
>chrXII	310771	310771	C	T		
>chrXII	310984	310984	T	C		
>chrXII	311266	311266	A	C		
>chrXII	311890	311890	G	A		
>chrXII	311938	311938	G	A		
>chrXII	312136	312136	G	A		
>chrXII	312164	312164	T	C		
>chrXII	312169	312169	G	C		
>chrXII	312574	312574	T	C		
>chrXII	312733	312733	G	A		
>chrXII	312985	312985	T	A		
>chrXII	313108	313108	T	G		
>chrXII	313321	313321	T	C		
>chrXII	313375	313375	T	C		
>chrXII	313810	313810	A	G		
>chrXII	313813	313813	G	A		
>chrXII	315349	315349	G	C		
>chrXII	315384	315384	T	C		
>chrXII	315460	315460	T	C		
>chrXII	315522	315522	C	T		
>chrXII	315643	315643	T	C		
>chrXII	316224	316224	A	C		
>chrXII	316491	316491	G	A		
>chrXII	316629	316629	T	C		
>chrXII	316992	316992	T	C		
>chrXII	317118	317118	C	T		
>chrXII	317316	317316	G	A		
>chrXII	317499	317499	G	A		
>chrXII	317535	317535	C	T		
>chrXII	317550	317550	T	C		
>chrXII	318012	318012	C	T		
>chrXII	318349	318349	A	G		
>chrXII	319561	319561	G	A		
>chrXII	319636	319636	A	G		
>chrXII	320193	320193	T	C		
>chrXII	320466	320466	C	T		
>chrXII	320692	320692	G	A		
>chrXII	320710	320710	C	T		
>chrXII	320800	320800	C	T		
>chrXII	321058	321058	T	G		
>chrXII	321082	321082	A	G		
>chrXII	321085	321085	C	T		
>chrXII	321773	321773	T	C		
>chrXII	322043	322043	C	T		
>chrXII	325551	325551	C	T		
>chrXII	326214	326214	A	G		
>chrXII	326409	326409	T	C		
>chrXII	326976	326976	C	T		
>chrXII	326982	326982	T	C		
>chrXII	327113	327113	A	G		
>chrXII	327374	327374	T	C		
>chrXII	327507	327507	C	A		
>chrXII	327515	327515	A	T		
>chrXII	328169	328169	G	A		
>chrXII	328472	328472	C	T		
>chrXII	328529	328529	A	G		
>chrXII	328636	328636	C	T		
>chrXII	328990	328990	T	C		
>chrXII	328991	328991	A	G		
>chrXII	329762	329762	-	TTGCTG		
>chrXII	330266	330266	C	G		
>chrXII	330527	330527	A	G		
>chrXII	330833	330833	C	T		
>chrXII	331045	331045	C	T		
>chrXII	331076	331076	G	C		
>chrXII	331079	331079	A	G		
>chrXII	331091	331091	T	C		
>chrXII	331274	331274	T	C		
>chrXII	331938	331938	T	G		
>chrXII	331985	331985	C	T		
>chrXII	332095	332095	C	T		
>chrXII	332158	332158	A	T		
>chrXII	332458	332458	T	C		
>chrXII	332528	332529	AA	-		
>chrXII	332567	332567	G	A		
>chrXII	335530	335530	G	T		
>chrXII	335836	335836	A	G		
>chrXII	336922	336922	A	T		
>chrXII	337004	337004	A	G		
>chrXII	338263	338263	G	A		
>chrXII	338296	338296	C	T		
>chrXII	338893	338893	A	G		
>chrXII	339112	339112	G	A		
>chrXII	339394	339394	T	C		
>chrXII	339497	339497	G	A		
>chrXII	339568	339568	G	A		
>chrXII	339778	339778	A	G		
>chrXII	339831	339831	C	T		
>chrXII	340366	340366	A	G		
>chrXII	341076	341076	-	AACA		
>chrXII	451347	451347	-	A		
>chrXII	491156	491156	C	-		
>chrXII	528751	528751	T	A		
>chrXII	564070	564070	T	C		
>chrXII	564109	564109	A	T		
>chrXII	564931	564931	A	G		
>chrXII	565174	565174	G	A		
>chrXII	565186	565186	T	C		
>chrXII	565197	565197	A	G		
>chrXII	565507	565507	C	T		
>chrXII	566017	566017	T	C		
>chrXII	566309	566309	A	G		
>chrXII	566359	566359	-	A		
>chrXII	566517	566517	G	A		
>chrXII	566617	566617	T	C		
>chrXII	566884	566884	T	C		
>chrXII	567367	567367	C	T		
>chrXII	576882	576882	G	A		
>chrXII	577075	577075	G	A		
>chrXII	577537	577537	C	T		
>chrXII	577609	577609	C	G		
>chrXII	578433	578433	C	T		
>chrXII	578798	578798	C	T		
>chrXII	578876	578876	C	T		
>chrXII	578915	578915	G	A		
>chrXII	579318	579318	G	A		
>chrXII	580247	580247	T	C		
>chrXII	580385	580385	A	G		
>chrXII	580438	580438	C	T		
>chrXII	580657	580657	G	A		
>chrXII	580743	580743	C	A		
>chrXII	580844	580844	T	C		
>chrXII	580946	580946	G	A		
>chrXII	581225	581225	C	T		
>chrXII	581600	581600	A	G		
>chrXII	581797	581797	C	A		
>chrXII	582035	582035	C	T		
>chrXII	582376	582376	C	T		
>chrXII	582522	582522	A	G		
>chrXII	583190	583190	C	A		
>chrXII	583195	583195	A	C		
>chrXII	583197	583197	A	C		
>chrXII	583231	583231	C	T		
>chrXII	583699	583699	T	C		
>chrXII	583765	583765	T	G		
>chrXII	586857	586857	C	T		
>chrXII	586956	586956	G	A		
>chrXII	587521	587521	T	C		
>chrXII	587826	587826	C	T		
>chrXII	588165	588165	C	T		
>chrXII	589026	589026	A	G		
>chrXII	589093	589095	ACC	CA		
>chrXII	589171	589171	C	A		
>chrXII	589341	589341	T	C		
>chrXII	590030	590030	T	C		
>chrXII	590162	590162	T	C		
>chrXII	590507	590507	T	G		
>chrXII	591235	591235	G	A		
>chrXII	591440	591440	A	G		
>chrXII	591570	591570	G	T		
>chrXII	591957	591957	G	T		
>chrXII	591975	591975	G	A		
>chrXII	592137	592137	T	C		
>chrXII	592317	592317	A	G		
>chrXII	592355	592355	G	A		
>chrXII	592470	592470	C	A		
>chrXII	592688	592688	C	-		
>chrXII	592762	592762	T	C		
>chrXII	592874	592874	A	G		
>chrXII	593089	593089	C	A		
>chrXII	599086	599086	-	C		
>chrXII	599113	599113	T	G		
>chrXII	599234	599234	T	A		
>chrXII	599335	599335	G	A		
>chrXII	599439	599439	A	G		
>chrXII	599484	599484	G	T		
>chrXII	599497	599497	-	CAA		
>chrXII	599560	599560	A	C		
>chrXII	599679	599679	T	C		
>chrXII	599693	599693	A	G		
>chrXII	599907	599907	G	A		
>chrXII	600171	600171	C	T		
>chrXII	600240	600240	G	A		
>chrXII	600447	600447	T	G		
>chrXII	600678	600678	A	G		
>chrXII	601082	601082	C	T		
>chrXII	601309	601309	A	G		
>chrXII	601491	601491	A	G		
>chrXII	601626	601626	G	A		
>chrXII	601890	601890	A	G		
>chrXII	601936	601936	C	T		
>chrXII	602109	602109	T	C		
>chrXII	602188	602188	A	G		
>chrXII	602340	602340	G	A		
>chrXII	602919	602919	-	GATA		
>chrXII	602934	602934	A	G		
>chrXII	603059	603059	A	T		
>chrXII	603077	603077	G	T		
>chrXII	603079	603079	G	A		
>chrXII	603156	603156	C	A		
>chrXII	603182	603182	C	T		
>chrXII	603218	603218	A	T		
>chrXII	603315	603315	C	G		
>chrXII	603321	603321	A	G		
>chrXII	603327	603327	C	T		
>chrXII	603568	603568	A	G		
>chrXII	603586	603586	T	A		
>chrXII	603909	603909	C	A		
>chrXII	604225	604225	C	T		
>chrXII	604801	604801	G	C		
>chrXII	604827	604827	A	G		
>chrXII	604999	604999	G	A		
>chrXII	605072	605072	-	ACTTT		
>chrXII	605170	605170	G	T		
>chrXII	605235	605235	-	A		
>chrXII	605252	605252	A	T		
>chrXII	605539	605539	C	A		
>chrXII	605640	605640	A	C		
>chrXII	605688	605692	AAGTA	T		
>chrXII	605832	605832	A	G		
>chrXII	605964	605964	G	A		
>chrXII	606027	606027	C	T		
>chrXII	606090	606090	C	T		
>chrXII	606114	606114	A	G		
>chrXII	606222	606222	T	C		
>chrXII	606240	606240	T	C		
>chrXII	606564	606564	A	G		
>chrXII	606801	606801	T	C		
>chrXII	606828	606828	C	T		
>chrXII	606930	606930	A	G		
>chrXII	606947	606947	G	A		
>chrXII	607029	607029	G	T		
>chrXII	607077	607077	C	A		
>chrXII	607130	607130	G	A		
>chrXII	607639	607639	G	A		
>chrXII	607682	607682	A	G		
>chrXII	607709	607709	A	G		
>chrXII	607724	607724	C	T		
>chrXII	607739	607739	A	G		
>chrXII	607792	607793	TT	CC		
>chrXII	607816	607816	A	G		
>chrXII	607924	607924	-	T		
>chrXII	607927	607927	T	-		
>chrXII	608000	608000	T	G		
>chrXII	608104	608104	G	A		
>chrXII	608138	608138	G	A		
>chrXII	608474	608474	C	T		
>chrXII	608668	608668	C	T		
>chrXII	608675	608675	C	T		
>chrXII	608687	608687	T	C		
>chrXII	608726	608726	C	T		
>chrXII	609041	609041	T	C		
>chrXII	609089	609089	G	A		
>chrXII	609128	609128	C	T		
>chrXII	609179	609179	A	C		
>chrXII	609196	609196	T	G		
>chrXII	609215	609215	A	G		
>chrXII	609382	609382	G	A		
>chrXII	609574	609574	A	G		
>chrXII	609664	609664	C	G		
>chrXII	609901	609901	T	C		
>chrXII	610063	610063	T	C		
>chrXII	610111	610111	G	A		
>chrXII	610432	610432	A	G		
>chrXII	610546	610546	C	T		
>chrXII	610549	610549	A	G		
>chrXII	610621	610621	G	A		
>chrXII	610642	610642	G	A		
>chrXII	610831	610831	C	T		
>chrXII	610922	610922	T	C		
>chrXII	610936	610936	T	C		
>chrXII	611032	611032	C	G		
>chrXII	611047	611047	A	G		
>chrXII	611181	611181	T	C		
>chrXII	611205	611205	T	C		
>chrXII	611895	611895	C	T		
>chrXII	611996	611996	A	G		
>chrXII	617210	617210	G	T		
>chrXII	617381	617381	C	G		
>chrXII	617708	617708	A	G		
>chrXII	617867	617867	G	A		
>chrXII	618110	618110	G	A		
>chrXII	619244	619244	C	T		
>chrXII	619478	619478	T	C		
>chrXII	619652	619652	A	G		
>chrXII	619754	619754	G	A		
>chrXII	619973	619973	T	G		
>chrXII	620742	620742	T	C		
>chrXII	621338	621338	G	A		
>chrXII	621515	621515	T	A		
>chrXII	621548	621548	C	T		
>chrXII	621674	621674	G	T		
>chrXII	621899	621899	G	A		
>chrXII	622346	622346	C	T		
>chrXII	622502	622502	C	T		
>chrXII	622808	622808	T	C		
>chrXII	622971	622971	A	G		
>chrXII	623001	623001	A	G		
>chrXII	623493	623493	A	G		
>chrXII	623496	623496	G	A		
>chrXII	623832	623832	C	G		
>chrXII	624957	624957	T	C		
>chrXII	625039	625039	T	C		
>chrXII	625057	625057	-	G		
>chrXII	625452	625452	A	G		
>chrXII	625560	625560	T	G		
>chrXII	627203	627203	G	C		
>chrXII	627276	627276	T	A		
>chrXII	627363	627363	C	T		
>chrXII	627372	627372	G	A		
>chrXII	627545	627545	T	C		
>chrXII	628217	628217	G	T		
>chrXII	628273	628276	TCCG	CCCC		
>chrXII	628351	628351	G	T		
>chrXII	628426	628426	A	G		
>chrXII	629443	629443	C	T		
>chrXII	630050	630050	G	A		
>chrXII	630316	630316	A	G		
>chrXII	630330	630330	A	G		
>chrXII	630872	630872	C	T		
>chrXII	630960	630960	A	G		
>chrXII	631179	631179	G	A		
>chrXII	631425	631425	A	C		
>chrXII	632383	632383	A	C		
>chrXII	632673	632673	G	A		
>chrXII	632912	632912	T	C		
>chrXII	632988	632988	A	G		
>chrXII	633132	633132	G	A		
>chrXII	633165	633165	G	A		
>chrXII	633192	633192	T	C		
>chrXII	633318	633318	G	A		
>chrXII	633349	633349	G	T		
>chrXII	633357	633357	T	C		
>chrXII	633479	633479	A	G		
>chrXII	633784	633784	C	T		
>chrXII	633836	633836	T	-		
>chrXII	634036	634036	G	-		
>chrXII	634129	634129	T	C		
>chrXII	634191	634191	G	C		
>chrXII	634490	634490	G	A		
>chrXII	634700	634700	T	C		
>chrXII	634815	634815	A	C		
>chrXII	634862	634862	C	T		
>chrXII	634943	634943	A	G		
>chrXII	634951	634951	T	C		
>chrXII	635027	635027	A	G		
>chrXII	635236	635236	G	C		
>chrXII	635384	635384	C	T		
>chrXII	635619	635619	G	T		
>chrXII	635888	635888	A	G		
>chrXII	636134	636134	A	G		
>chrXII	636167	636167	T	A		
>chrXII	636271	636271	G	A		
>chrXII	636686	636686	A	T		
>chrXII	636692	636692	T	A		
>chrXII	637195	637195	C	A		
>chrXII	637238	637238	A	T		
>chrXII	637469	637469	T	C		
>chrXII	637775	637775	G	C		
>chrXII	638413	638413	G	A		
>chrXII	640118	640118	-	C		
>chrXII	641417	641417	C	T		
>chrXII	641464	641464	G	A		
>chrXII	641483	641483	A	C		
>chrXII	642134	642134	A	G		
>chrXII	642389	642389	T	C		
>chrXII	642478	642478	A	G		
>chrXII	642559	642559	C	T		
>chrXII	642817	642817	A	G		
>chrXII	643567	643567	C	T		
>chrXII	643840	643840	G	A		
>chrXII	643916	643916	A	G		
>chrXII	644077	644077	A	G		
>chrXII	644083	644083	A	G		
>chrXII	644137	644137	C	T		
>chrXII	644388	644388	-	C		
>chrXII	644553	644553	A	G		
>chrXII	645200	645200	T	C		
>chrXII	645221	645221	A	G		
>chrXII	645340	645340	G	A		
>chrXII	645356	645356	A	G		
>chrXII	645454	645454	A	G		
>chrXII	646707	646707	A	G		
>chrXII	646824	646824	G	A		
>chrXII	646850	646850	C	T		
>chrXII	647019	647019	C	T		
>chrXII	647097	647097	A	G		
>chrXII	647373	647373	T	C		
>chrXII	647514	647514	A	G		
>chrXII	647754	647754	T	C		
>chrXII	647790	647790	T	C		
>chrXII	647856	647856	C	T		
>chrXII	647938	647938	G	A		
>chrXII	648651	648651	C	T		
>chrXII	648879	648879	T	C		
>chrXII	648955	648955	T	C		
>chrXII	649038	649038	G	A		
>chrXII	649260	649260	C	T		
>chrXII	649839	649839	A	G		
>chrXII	649885	649885	T	C		
>chrXII	650214	650214	T	C		
>chrXII	650329	650329	A	T		
>chrXII	650769	650769	C	T		
>chrXII	657051	657051	G	A		
>chrXII	657305	657305	A	T		
>chrXII	657494	657494	C	G		
>chrXII	657531	657531	G	A		
>chrXII	658160	658160	G	C		
>chrXII	658601	658601	G	T		
>chrXII	659352	659352	C	T		
>chrXII	659472	659472	A	T		
>chrXII	660048	660048	T	C		
>chrXII	660359	660359	C	T		
>chrXII	660373	660373	C	T		
>chrXII	660474	660474	G	A		
>chrXII	660918	660918	A	G		
>chrXII	661446	661446	G	A		
>chrXII	661752	661752	C	T		
>chrXII	661866	661866	T	C		
>chrXII	661929	661929	A	G		
>chrXII	662313	662313	T	C		
>chrXII	662320	662320	G	T		
>chrXII	662496	662496	C	G		
>chrXII	662517	662517	G	A		
>chrXII	662712	662712	C	T		
>chrXII	663019	663019	T	C		
>chrXII	663334	663334	G	A		
>chrXII	664141	664141	C	T		
>chrXII	665161	665161	G	A		
>chrXII	665218	665218	G	A		
>chrXII	665436	665436	G	A		
>chrXII	665758	665758	T	G		
>chrXII	666397	666397	T	C		
>chrXII	666937	666937	A	G		
>chrXII	667461	667461	A	G		
>chrXII	667633	667633	T	A		
>chrXII	667775	667775	C	T		
>chrXII	667879	667879	T	C		
>chrXII	668246	668246	C	T		
>chrXII	668552	668552	G	A		
>chrXII	669015	669015	T	C		
>chrXII	669045	669045	C	T		
>chrXII	669055	669055	G	A		
>chrXII	669126	669127	CC	T		
>chrXII	669238	669238	C	A		
>chrXII	669295	669295	G	C		
>chrXII	669720	669722	AGA	-		
>chrXII	669899	669899	C	A		
>chrXII	669922	669922	G	T		
>chrXII	669992	669992	T	A		
>chrXII	669996	669996	G	A		
>chrXII	670011	670011	T	A		
>chrXII	670063	670063	C	G		
>chrXII	670301	670301	T	G		
>chrXII	670304	670306	GTG	C		
>chrXII	670462	670462	C	G		
>chrXII	671001	671001	C	T		
>chrXII	671034	671034	T	C		
>chrXII	671169	671169	A	G		
>chrXII	671259	671259	T	C		
>chrXII	671325	671325	G	C		
>chrXII	671467	671467	G	A		
>chrXII	671565	671565	T	C		
>chrXII	671671	671671	G	A		
>chrXII	671705	671705	A	G		
>chrXII	672244	672244	G	A		
>chrXII	672267	672267	A	G		
>chrXII	672295	672295	A	G		
>chrXII	672319	672319	T	C		
>chrXII	672357	672357	G	C		
>chrXII	672396	672396	C	T		
>chrXII	672507	672507	G	C		
>chrXII	672558	672558	T	G		
>chrXII	672639	672639	T	C		
>chrXII	672685	672685	T	G		
>chrXII	672780	672780	C	A		
>chrXII	672906	672906	C	-		
>chrXII	673082	673082	T	C		
>chrXII	673092	673092	T	C		
>chrXII	673113	673113	A	G		
>chrXII	673276	673276	T	C		
>chrXII	673340	673340	-	A		
>chrXII	673348	673348	A	G		
>chrXII	673356	673356	C	G		
>chrXII	673357	673357	T	A		
>chrXII	673371	673371	G	A		
>chrXII	673535	673535	A	G		
>chrXII	673541	673541	G	A		
>chrXII	673888	673888	G	A		
>chrXII	674081	674081	A	C		
>chrXII	674201	674201	A	G		
>chrXII	674617	674617	G	A		
>chrXII	674649	674649	G	A		
>chrXII	674701	674701	C	T		
>chrXII	674783	674783	T	C		
>chrXII	674879	674879	A	G		
>chrXII	674977	674977	C	G		
>chrXII	675044	675044	G	A		
>chrXII	675112	675112	C	T		
>chrXII	675396	675396	-	A		
>chrXII	675409	675409	C	-		
>chrXII	675926	675926	T	C		
>chrXII	675927	675927	A	G		
>chrXII	675963	675963	C	G		
>chrXII	676611	676611	G	A		
>chrXII	676614	676614	C	G		
>chrXII	676939	676939	T	C		
>chrXII	677007	677007	A	G		
>chrXII	677134	677134	C	T		
>chrXII	677166	677166	A	G		
>chrXII	699965	699965	G	-		
>chrXII	714968	714968	G	C		
>chrXII	715070	715070	G	A		
>chrXII	715075	715075	C	A		
>chrXII	725938	725938	G	A		
>chrXII	760765	760765	-	CC		
>chrXII	762846	762846	A	T		
>chrXII	767026	767026	-	C		
>chrXII	767028	767028	C	-		
>chrXII	784385	784385	-	C		
>chrXII	822960	822960	-	G		
>chrXII	823337	823337	G	A		
>chrXII	878172	878172	G	-		
>chrXII	878274	878274	A	G		
>chrXII	878767	878767	G	A		
>chrXII	878842	878842	A	G		
>chrXII	878875	878875	G	A		
>chrXII	878890	878890	C	T		
>chrXII	878932	878932	C	T		
>chrXII	924693	924693	-	G		
>chrXII	933642	933642	-	G		
>chrXII	949232	949232	-	C		
>chrXII	1000539	1000539	C	G		
>chrXII	1000823	1000823	A	G		
>chrXII	1001136	1001136	A	G		
>chrXII	1001275	1001275	G	T		
>chrXII	1001406	1001406	T	C		
>chrXII	1001461	1001461	T	A		
>chrXII	1001524	1001524	T	C		
>chrXII	1001704	1001704	T	C		
>chrXII	1001830	1001830	C	T		
>chrXII	1004312	1004312	C	T		
>chrXII	1005001	1005001	G	A		
>chrXII	1005978	1005978	T	G		
>chrXII	1006147	1006147	C	T		
>chrXII	1006224	1006224	T	C		
>chrXII	1006290	1006290	C	T		
>chrXII	1006305	1006305	G	A		
>chrXII	1006332	1006332	-	A		
>chrXII	1006425	1006425	T	C		
>chrXII	1006614	1006614	T	C		
>chrXII	1006626	1006626	A	G		
>chrXII	1006707	1006707	G	A		
>chrXII	1006856	1006856	T	A		
>chrXII	1007081	1007081	G	A		
>chrXII	1007286	1007286	A	G		
>chrXII	1007687	1007687	T	G		
>chrXII	1007748	1007748	G	A		
>chrXII	1007940	1007940	T	G		
>chrXII	1008288	1008288	A	G		
>chrXII	1008690	1008690	A	G		
>chrXII	1008701	1008701	G	A		
>chrXII	1008783	1008783	A	G		
>chrXII	1008834	1008834	A	G		
>chrXII	1008870	1008870	A	T		
>chrXII	1008906	1008906	G	A		
>chrXII	1009044	1009044	T	G		
>chrXII	1009053	1009053	C	T		
>chrXII	1009173	1009173	C	T		
>chrXII	1009475	1009475	C	T		
>chrXII	1009578	1009578	T	G		
>chrXII	1009605	1009605	T	C		
>chrXII	1009694	1009694	T	C		
>chrXII	1009716	1009716	G	A		
>chrXII	1010016	1010016	C	T		
>chrXII	1010704	1010704	A	G		
>chrXII	1010712	1010712	T	C		
>chrXII	1011167	1011167	C	A		
>chrXII	1011517	1011517	T	G		
>chrXII	1011618	1011618	G	A		
>chrXII	1011820	1011820	C	A		
>chrXII	1011843	1011843	T	C		
>chrXII	1011931	1011931	C	T		
>chrXII	1012224	1012224	-	AC		
>chrXII	1012268	1012268	A	G		
>chrXII	1012321	1012321	C	GCG		
>chrXII	1012330	1012330	-	CCG		
>chrXII	1014014	1014014	C	T		
>chrXII	1014329	1014329	C	T		
>chrXII	1014441	1014441	A	G		
>chrXII	1014535	1014535	A	G		
>chrXII	1014538	1014538	A	G		
>chrXII	1014916	1014916	C	T		
>chrXII	1014973	1014973	C	T		
>chrXII	1014989	1014989	G	A		
>chrXII	1015105	1015105	G	A		
>chrXII	1015540	1015540	T	A		
>chrXII	1015595	1015595	C	G		
>chrXII	1028609	1028609	-	G		
>chrXII	1032534	1032534	G	-		
>chrXII	1038770	1038770	C	-		
>chrXII	1039433	1039433	T	A		
>chrXIII	8262	8262	A	G		
>chrXIII	8279	8279	G	C		
>chrXIII	8317	8317	G	A		
>chrXIII	8415	8415	T	G		
>chrXIII	8429	8429	C	G		
>chrXIII	8431	8431	G	T		
>chrXIII	8449	8449	A	G		
>chrXIII	8450	8450	C	T		
>chrXIII	8461	8461	A	T		
>chrXIII	8491	8493	CAG	-		
>chrXIII	8537	8537	A	G		
>chrXIII	8543	8543	T	C		
>chrXIII	8592	8592	T	C		
>chrXIII	8656	8656	C	T		
>chrXIII	8673	8673	C	T		
>chrXIII	8679	8679	A	G		
>chrXIII	8859	8859	A	G		
>chrXIII	8872	8872	C	T		
>chrXIII	8883	8883	-	A		
>chrXIII	8900	8900	T	G		
>chrXIII	8939	8939	A	G		
>chrXIII	8946	8946	G	A		
>chrXIII	8949	8949	A	G		
>chrXIII	8973	8973	G	T		
>chrXIII	9200	9200	A	G		
>chrXIII	9278	9278	C	T		
>chrXIII	9360	9360	A	G		
>chrXIII	9517	9517	A	G		
>chrXIII	9525	9525	A	C		
>chrXIII	9710	9710	T	C		
>chrXIII	9731	9731	T	C		
>chrXIII	9747	9747	C	T		
>chrXIII	9756	9756	C	T		
>chrXIII	9826	9826	G	A		
>chrXIII	9881	9881	C	T		
>chrXIII	9897	9897	C	T		
>chrXIII	9945	9945	T	C		
>chrXIII	10121	10121	C	T		
>chrXIII	10132	10132	T	A		
>chrXIII	10240	10240	T	C		
>chrXIII	10436	10436	A	G		
>chrXIII	10480	10480	T	C		
>chrXIII	10738	10738	C	T		
>chrXIII	10792	10792	C	T		
>chrXIII	10869	10869	G	A		
>chrXIII	11047	11048	GT	-		
>chrXIII	11052	11052	-	CG		
>chrXIII	11065	11065	T	C		
>chrXIII	11306	11306	A	G		
>chrXIII	11320	11320	T	A		
>chrXIII	11832	11832	T	C		
>chrXIII	11973	11973	C	T		
>chrXIII	12312	12312	A	G		
>chrXIII	12903	12903	T	G		
>chrXIII	13035	13035	G	A		
>chrXIII	13065	13065	A	G		
>chrXIII	13243	13243	T	G		
>chrXIII	13365	13365	C	T		
>chrXIII	13440	13440	A	T		
>chrXIII	13572	13573	CT	TG		
>chrXIII	13575	13575	-	C		
>chrXIII	34473	34473	T	G		
>chrXIII	46362	46362	G	C		
>chrXIII	46481	46481	G	A		
>chrXIII	46860	46860	A	G		
>chrXIII	48814	48814	A	G		
>chrXIII	49008	49008	A	T		
>chrXIII	49588	49588	C	T		
>chrXIII	49712	49712	A	C		
>chrXIII	49717	49717	T	C		
>chrXIII	49768	49768	T	C		
>chrXIII	49898	49898	C	T		
>chrXIII	50514	50514	T	A		
>chrXIII	50766	50766	C	T		
>chrXIII	50831	50831	C	T		
>chrXIII	50955	50955	T	G		
>chrXIII	51084	51084	T	C		
>chrXIII	51141	51141	A	T		
>chrXIII	51256	51256	C	T		
>chrXIII	51433	51433	G	A		
>chrXIII	51596	51596	A	G		
>chrXIII	51658	51658	A	G		
>chrXIII	51706	51706	A	T		
>chrXIII	51750	51750	A	G		
>chrXIII	51822	51822	A	T		
>chrXIII	51951	51951	T	A		
>chrXIII	52335	52335	G	A		
>chrXIII	52482	52482	G	A		
>chrXIII	52494	52494	A	G		
>chrXIII	52926	52926	C	A		
>chrXIII	53052	53052	T	C		
>chrXIII	53073	53073	A	G		
>chrXIII	53227	53227	G	C		
>chrXIII	53276	53276	C	G		
>chrXIII	53532	53532	G	A		
>chrXIII	53537	53537	T	C		
>chrXIII	53642	53642	A	G		
>chrXIII	53841	53841	A	G		
>chrXIII	53934	53934	T	C		
>chrXIII	53982	53982	C	G		
>chrXIII	53991	53991	C	T		
>chrXIII	54136	54136	T	C		
>chrXIII	54192	54192	A	C		
>chrXIII	54469	54469	C	G		
>chrXIII	54576	54576	G	C		
>chrXIII	54586	54586	G	A		
>chrXIII	54867	54867	A	-		
>chrXIII	55152	55152	A	G		
>chrXIII	55344	55344	C	T		
>chrXIII	55558	55558	A	G		
>chrXIII	55582	55582	A	G		
>chrXIII	55751	55751	G	A		
>chrXIII	55773	55773	G	C		
>chrXIII	55803	55803	G	T		
>chrXIII	56231	56231	A	G		
>chrXIII	56291	56291	G	C		
>chrXIII	56362	56362	G	A		
>chrXIII	56369	56369	T	C		
>chrXIII	56749	56749	T	-		
>chrXIII	58688	58688	T	G		
>chrXIII	58825	58825	T	A		
>chrXIII	59485	59485	A	G		
>chrXIII	59627	59627	G	A		
>chrXIII	59776	59776	C	T		
>chrXIII	60420	60420	G	C		
>chrXIII	60431	60431	C	T		
>chrXIII	60610	60610	C	T		
>chrXIII	60662	60662	C	T		
>chrXIII	60742	60742	G	A		
>chrXIII	60754	60754	T	G		
>chrXIII	61147	61147	A	G		
>chrXIII	61164	61164	A	C		
>chrXIII	61366	61366	A	G		
>chrXIII	61391	61391	G	A		
>chrXIII	61741	61741	A	G		
>chrXIII	62010	62010	G	C		
>chrXIII	62513	62513	A	C		
>chrXIII	62570	62570	C	T		
>chrXIII	62572	62572	G	A		
>chrXIII	62630	62630	G	T		
>chrXIII	62996	62996	C	T		
>chrXIII	63358	63358	C	A		
>chrXIII	63473	63473	G	A		
>chrXIII	63947	63947	T	A		
>chrXIII	64467	64467	G	T		
>chrXIII	64972	64972	C	A		
>chrXIII	65350	65350	T	C		
>chrXIII	67962	67962	G	A		
>chrXIII	68292	68292	C	T		
>chrXIII	69113	69113	A	G		
>chrXIII	70163	70163	A	G		
>chrXIII	70356	70356	C	T		
>chrXIII	71137	71137	A	G		
>chrXIII	71382	71382	T	C		
>chrXIII	71390	71390	A	C		
>chrXIII	73739	73739	C	T		
>chrXIII	97220	97220	G	A		
>chrXIII	192969	192969	C	T		
>chrXIII	230928	230928	A	G		
>chrXIII	230942	230942	C	T		
>chrXIII	230996	230996	C	T		
>chrXIII	231012	231012	T	A		
>chrXIII	231051	231051	T	C		
>chrXIII	231199	231199	A	G		
>chrXIII	231382	231382	A	G		
>chrXIII	231391	231391	A	C		
>chrXIII	231506	231506	C	T		
>chrXIII	231733	231733	T	G		
>chrXIII	231836	231836	C	T		
>chrXIII	232186	232186	C	T		
>chrXIII	232390	232390	A	C		
>chrXIII	232662	232662	C	T		
>chrXIII	233147	233147	A	G		
>chrXIII	233374	233374	T	C		
>chrXIII	233936	233936	G	A		
>chrXIII	234083	234083	G	A		
>chrXIII	234329	234329	C	T		
>chrXIII	234518	234518	C	G		
>chrXIII	234542	234542	T	A		
>chrXIII	234644	234644	A	G		
>chrXIII	234685	234685	T	C		
>chrXIII	235023	235023	A	G		
>chrXIII	235251	235251	A	T		
>chrXIII	283469	283469	-	G		
>chrXIII	304594	304594	T	C		
>chrXIII	304600	304600	C	T		
>chrXIII	304945	304945	T	C		
>chrXIII	305170	305170	A	G		
>chrXIII	305188	305191	TTTT	A		
>chrXIII	305613	305613	G	-		
>chrXIII	305615	305615	-	A		
>chrXIII	305626	305626	G	A		
>chrXIII	305966	305966	T	G		
>chrXIII	306096	306096	G	A		
>chrXIII	412176	412176	C	T		
>chrXIII	412377	412377	T	A		
>chrXIII	412744	412744	C	T		
>chrXIII	412782	412782	C	T		
>chrXIII	412877	412877	C	G		
>chrXIII	412882	412882	A	G		
>chrXIII	413446	413446	C	T		
>chrXIII	414446	414446	C	T		
>chrXIII	414547	414547	C	T		
>chrXIII	436268	436268	G	A		
>chrXIII	436341	436342	AG	GA		
>chrXIII	436395	436395	G	A		
>chrXIII	436455	436455	G	C		
>chrXIII	436594	436594	A	C		
>chrXIII	436768	436768	G	A		
>chrXIII	437011	437011	A	G		
>chrXIII	437166	437166	T	C		
>chrXIII	437322	437322	T	C		
>chrXIII	437585	437585	T	C		
>chrXIII	437606	437606	T	C		
>chrXIII	437921	437921	T	C		
>chrXIII	438029	438029	C	T		
>chrXIII	438050	438050	A	T		
>chrXIII	438264	438264	G	A		
>chrXIII	438447	438447	A	G		
>chrXIII	438468	438468	C	T		
>chrXIII	438647	438647	C	T		
>chrXIII	438806	438806	C	T		
>chrXIII	438815	438815	T	C		
>chrXIII	438842	438842	G	A		
>chrXIII	438892	438892	T	A		
>chrXIII	439131	439131	A	G		
>chrXIII	439293	439293	A	T		
>chrXIII	439395	439395	T	C		
>chrXIII	439426	439426	A	T		
>chrXIII	439545	439545	C	T		
>chrXIII	439725	439725	T	C		
>chrXIII	439838	439838	T	C		
>chrXIII	439885	439885	G	A		
>chrXIII	439977	439977	A	T		
>chrXIII	439989	439989	A	G		
>chrXIII	440196	440196	A	G		
>chrXIII	440667	440667	T	C		
>chrXIII	440790	440791	TT	CC		
>chrXIII	440976	440976	G	A		
>chrXIII	441030	441030	C	T		
>chrXIII	441183	441183	C	T		
>chrXIII	448332	448332	-	A		
>chrXIII	448334	448334	A	-		
>chrXIII	510474	510474	C	T		
>chrXIII	511204	511204	G	A		
>chrXIII	511255	511255	A	G		
>chrXIII	512342	512342	G	T		
>chrXIII	515219	515219	G	A		
>chrXIII	515324	515324	T	C		
>chrXIII	515374	515374	G	A		
>chrXIII	515587	515598	AACAACTTCAAC	-		
>chrXIII	516108	516108	G	A		
>chrXIII	516302	516302	A	G		
>chrXIII	516484	516484	G	A		
>chrXIII	516488	516488	G	A		
>chrXIII	517276	517276	G	A		
>chrXIII	517283	517283	G	A		
>chrXIII	517374	517374	T	A		
>chrXIII	517790	517790	G	A		
>chrXIII	517794	517794	A	G		
>chrXIII	518063	518063	T	C		
>chrXIII	518108	518108	C	T		
>chrXIII	518429	518429	T	A		
>chrXIII	518786	518786	C	T		
>chrXIII	518834	518834	A	G		
>chrXIII	519239	519239	A	G		
>chrXIII	519371	519371	G	T		
>chrXIII	519443	519443	A	G		
>chrXIII	519537	519537	A	G		
>chrXIII	519590	519590	A	G		
>chrXIII	519680	519680	T	C		
>chrXIII	519721	519721	A	G		
>chrXIII	519898	519898	A	G		
>chrXIII	519990	519990	C	A		
>chrXIII	520464	520464	C	T		
>chrXIII	520496	520496	T	C		
>chrXIII	521040	521040	C	T		
>chrXIII	522059	522059	G	A		
>chrXIII	522190	522190	C	T		
>chrXIII	522200	522200	G	A		
>chrXIII	522203	522203	T	C		
>chrXIII	523389	523389	T	A		
>chrXIII	523501	523501	T	C		
>chrXIII	524039	524039	T	C		
>chrXIII	524177	524177	T	G		
>chrXIII	524220	524220	T	G		
>chrXIII	524233	524233	G	A		
>chrXIII	524616	524616	A	C		
>chrXIII	525419	525419	C	A		
>chrXIII	525488	525488	T	C		
>chrXIII	525497	525497	C	T		
>chrXIII	525536	525536	C	T		
>chrXIII	525878	525878	T	C		
>chrXIII	526418	526418	A	G		
>chrXIII	526676	526676	T	C		
>chrXIII	526916	526916	C	T		
>chrXIII	526931	526931	T	A		
>chrXIII	526970	526970	T	C		
>chrXIII	527162	527162	C	T		
>chrXIII	527425	527425	A	G		
>chrXIII	527488	527488	-	G		
>chrXIII	527587	527587	A	G		
>chrXIII	527975	527975	C	T		
>chrXIII	528306	528306	C	T		
>chrXIII	528367	528367	T	C		
>chrXIII	528483	528483	T	C		
>chrXIII	528501	528501	C	T		
>chrXIII	528906	528906	C	T		
>chrXIII	528909	528909	T	C		
>chrXIII	529113	529113	T	C		
>chrXIII	529775	529775	G	A		
>chrXIII	531872	531872	G	T		
>chrXIII	532288	532288	G	A		
>chrXIII	532594	532594	C	T		
>chrXIII	532666	532666	A	C		
>chrXIII	532676	532676	T	C		
>chrXIII	532941	532941	A	G		
>chrXIII	533017	533017	C	G		
>chrXIII	533916	533916	G	A		
>chrXIII	533974	533974	T	C		
>chrXIII	534585	534585	T	A		
>chrXIII	534608	534608	G	T		
>chrXIII	535372	535372	G	A		
>chrXIII	535618	535618	T	C		
>chrXIII	535736	535736	A	C		
>chrXIII	535755	535755	A	C		
>chrXIII	536034	536034	T	C		
>chrXIII	536230	536230	A	G		
>chrXIII	536392	536392	G	A		
>chrXIII	536439	536439	G	A		
>chrXIII	536511	536511	C	T		
>chrXIII	536832	536832	C	T		
>chrXIII	536834	536834	G	A		
>chrXIII	536847	536847	T	A		
>chrXIII	536886	536886	A	C		
>chrXIII	536981	536981	C	T		
>chrXIII	537941	537941	G	A		
>chrXIII	538086	538086	T	C		
>chrXIII	538176	538176	-	C		
>chrXIII	538203	538203	G	A		
>chrXIII	538520	538520	A	G		
>chrXIII	538771	538771	A	G		
>chrXIII	539006	539006	G	A		
>chrXIII	539540	539540	A	G		
>chrXIII	539621	539621	A	G		
>chrXIII	539864	539864	A	G		
>chrXIII	540023	540023	C	T		
>chrXIII	540087	540087	C	A		
>chrXIII	540306	540306	T	C		
>chrXIII	540422	540422	G	C		
>chrXIII	540510	540510	C	-		
>chrXIII	541040	541040	C	T		
>chrXIII	541094	541094	T	A		
>chrXIII	541245	541245	A	G		
>chrXIII	541510	541510	T	C		
>chrXIII	541715	541715	C	T		
>chrXIII	541746	541746	C	T		
>chrXIII	542118	542118	T	A		
>chrXIII	543142	543142	T	C		
>chrXIII	543226	543226	A	G		
>chrXIII	543961	543961	C	A		
>chrXIII	544654	544654	G	A		
>chrXIII	544797	544797	A	G		
>chrXIII	544896	544896	T	C		
>chrXIII	545054	545054	-	AC		
>chrXIII	545059	545059	G	C		
>chrXIII	545147	545147	-	TAAA		
>chrXIII	545519	545519	C	T		
>chrXIII	545664	545664	G	A		
>chrXIII	545685	545685	A	G		
>chrXIII	545808	545808	T	C		
>chrXIII	546292	546292	G	A		
>chrXIII	547151	547151	A	G		
>chrXIII	547401	547401	T	C		
>chrXIII	547443	547443	G	T		
>chrXIII	547536	547536	C	-		
>chrXIII	548009	548009	T	C		
>chrXIII	548162	548162	G	A		
>chrXIII	548471	548471	C	T		
>chrXIII	548624	548624	T	C		
>chrXIII	548835	548835	A	G		
>chrXIII	548998	548998	G	C		
>chrXIII	549186	549186	C	T		
>chrXIII	549483	549483	A	G		
>chrXIII	549555	549555	A	G		
>chrXIII	549634	549634	T	G		
>chrXIII	549771	549771	A	G		
>chrXIII	550457	550457	C	T		
>chrXIII	550891	550891	-	A		
>chrXIII	551158	551158	C	T		
>chrXIII	551184	551184	T	C		
>chrXIII	551427	551427	T	C		
>chrXIII	551661	551661	A	C		
>chrXIII	552226	552226	A	G		
>chrXIII	552304	552304	G	A		
>chrXIII	552363	552363	G	A		
>chrXIII	552466	552466	-	G		
>chrXIII	553314	553314	C	T		
>chrXIII	553601	553601	A	G		
>chrXIII	553825	553825	G	A		
>chrXIII	554420	554420	T	C		
>chrXIII	554663	554663	A	G		
>chrXIII	554723	554723	T	G		
>chrXIII	554843	554843	G	A		
>chrXIII	555035	555035	G	C		
>chrXIII	555077	555077	A	G		
>chrXIII	555521	555521	C	T		
>chrXIII	555851	555851	G	A		
>chrXIII	556208	556208	T	C		
>chrXIII	556436	556436	G	A		
>chrXIII	557357	557357	G	A		
>chrXIII	557424	557424	G	A		
>chrXIII	558876	558876	G	A		
>chrXIII	558883	558883	A	G		
>chrXIII	558885	558885	A	-		
>chrXIII	558986	558986	A	G		
>chrXIII	559131	559131	G	T		
>chrXIII	559877	559877	G	A		
>chrXIII	560209	560209	A	C		
>chrXIII	560260	560260	G	C		
>chrXIII	560316	560316	C	T		
>chrXIII	560336	560336	T	C		
>chrXIII	560910	560910	G	A		
>chrXIII	560914	560914	A	G		
>chrXIII	561019	561019	G	A		
>chrXIII	561131	561131	G	C		
>chrXIII	561389	561389	C	T		
>chrXIII	561661	561661	A	G		
>chrXIII	562600	562600	C	T		
>chrXIII	562795	562795	T	C		
>chrXIII	562856	562856	-	T		
>chrXIII	562895	562895	T	-		
>chrXIII	562899	562899	G	T		
>chrXIII	562932	562932	T	C		
>chrXIII	563078	563078	G	A		
>chrXIII	563455	563455	G	A		
>chrXIII	563598	563598	G	A		
>chrXIII	563795	563795	G	T		
>chrXIII	563932	563932	G	A		
>chrXIII	564093	564093	A	G		
>chrXIII	564540	564540	T	A		
>chrXIII	565075	565075	C	T		
>chrXIII	565180	565180	T	C		
>chrXIII	565235	565235	C	T		
>chrXIII	566016	566016	A	G		
>chrXIII	566146	566146	G	A		
>chrXIII	566256	566256	C	T		
>chrXIII	566497	566497	G	A		
>chrXIII	566526	566526	T	A		
>chrXIII	566649	566649	G	A		
>chrXIII	566964	566964	A	G		
>chrXIII	566974	566974	T	C		
>chrXIII	567012	567012	A	T		
>chrXIII	567074	567074	C	T		
>chrXIII	567162	567162	A	G		
>chrXIII	567576	567576	C	T		
>chrXIII	567977	567977	T	C		
>chrXIII	568055	568055	C	G		
>chrXIII	568071	568071	T	A		
>chrXIII	568209	568209	G	C		
>chrXIII	568219	568219	G	A		
>chrXIII	568526	568526	G	A		
>chrXIII	568584	568584	A	G		
>chrXIII	569108	569108	T	A		
>chrXIII	569866	569866	C	T		
>chrXIII	570272	570272	G	A		
>chrXIII	570461	570461	A	G		
>chrXIII	571038	571038	T	C		
>chrXIII	571066	571066	A	G		
>chrXIII	571143	571143	A	G		
>chrXIII	571223	571223	A	G		
>chrXIII	571440	571440	T	C		
>chrXIII	571834	571834	G	A		
>chrXIII	572002	572002	T	C		
>chrXIII	572475	572475	T	C		
>chrXIII	572645	572645	C	T		
>chrXIII	572798	572798	A	G		
>chrXIII	572825	572825	T	C		
>chrXIII	572956	572956	G	A		
>chrXIII	572965	572965	G	T		
>chrXIII	572968	572968	G	A		
>chrXIII	572994	572994	C	T		
>chrXIII	573125	573125	G	T		
>chrXIII	573150	573150	C	T		
>chrXIII	573262	573262	A	G		
>chrXIII	574078	574079	GC	AG		
>chrXIII	574323	574323	T	-		
>chrXIII	574718	574718	A	T		
>chrXIII	574865	574865	T	C		
>chrXIII	575027	575027	T	C		
>chrXIII	575059	575059	A	G		
>chrXIII	575667	575667	T	C		
>chrXIII	576342	576342	C	T		
>chrXIII	577404	577404	C	T		
>chrXIII	578131	578131	T	C		
>chrXIII	578614	578614	T	G		
>chrXIII	579346	579346	T	C		
>chrXIII	579451	579451	T	C		
>chrXIII	579706	579706	A	G		
>chrXIII	579967	579967	T	C		
>chrXIII	580120	580120	A	G		
>chrXIII	581965	581965	C	T		
>chrXIII	582715	582715	T	C		
>chrXIII	583830	583830	T	C		
>chrXIII	584210	584210	A	C		
>chrXIII	584327	584327	C	T		
>chrXIII	584568	584568	C	T		
>chrXIII	584622	584622	T	C		
>chrXIII	584831	584831	A	G		
>chrXIII	584969	584969	G	A		
>chrXIII	585140	585140	A	G		
>chrXIII	585164	585164	T	C		
>chrXIII	585608	585608	A	G		
>chrXIII	585738	585738	T	G		
>chrXIII	585806	585806	A	T		
>chrXIII	585858	585858	G	A		
>chrXIII	585986	585986	A	G		
>chrXIII	586146	586146	C	G		
>chrXIII	586725	586725	T	A		
>chrXIII	586743	586743	C	T		
>chrXIII	586758	586758	T	C		
>chrXIII	586794	586794	T	G		
>chrXIII	587492	587492	T	G		
>chrXIII	587494	587494	C	T		
>chrXIII	587599	587599	A	G		
>chrXIII	588111	588111	C	T		
>chrXIII	588578	588578	A	C		
>chrXIII	588608	588610	CTG	-		
>chrXIII	588620	588620	C	T		
>chrXIII	588626	588626	C	T		
>chrXIII	588641	588641	-	CTG		
>chrXIII	588660	588660	T	G		
>chrXIII	588926	588926	T	A		
>chrXIII	589359	589359	A	C		
>chrXIII	589413	589413	A	G		
>chrXIII	589587	589587	T	C		
>chrXIII	590221	590221	T	C		
>chrXIII	590321	590321	T	C		
>chrXIII	590485	590485	T	C		
>chrXIII	590606	590606	C	T		
>chrXIII	590620	590620	T	C		
>chrXIII	590864	590864	A	G		
>chrXIII	591085	591085	C	T		
>chrXIII	591143	591143	A	G		
>chrXIII	591203	591203	T	C		
>chrXIII	591329	591329	G	A		
>chrXIII	591722	591722	A	G		
>chrXIII	591929	591929	G	A		
>chrXIII	592036	592036	G	A		
>chrXIII	592095	592095	G	A		
>chrXIII	592199	592199	C	T		
>chrXIII	592334	592334	T	C		
>chrXIII	592370	592370	G	-		
>chrXIII	592657	592657	T	G		
>chrXIII	592705	592705	T	C		
>chrXIII	592734	592734	T	C		
>chrXIII	605900	605900	G	T		
>chrXIII	672128	672128	T	C		
>chrXIII	680935	680935	-	C		
>chrXIII	680939	680939	C	-		
>chrXIII	740034	740034	T	C		
>chrXIII	740217	740217	G	T		
>chrXIII	742063	742063	A	G		
>chrXIII	744434	744434	T	A		
>chrXIII	794225	794225	G	C		
>chrXIII	796279	796279	T	C		
>chrXIII	796298	796298	C	T		
>chrXIII	796430	796430	G	A		
>chrXIII	796431	796431	T	C		
>chrXIII	796647	796647	T	C		
>chrXIII	796810	796810	G	T		
>chrXIII	796867	796867	A	T		
>chrXIII	796879	796879	-	C		
>chrXIII	796884	796884	A	G		
>chrXIII	796956	796956	T	C		
>chrXIII	797047	797047	T	C		
>chrXIII	797145	797145	T	C		
>chrXIII	797222	797222	A	C		
>chrXIII	797361	797361	T	C		
>chrXIII	797378	797378	A	G		
>chrXIII	797400	797400	G	A		
>chrXIII	797455	797455	T	G		
>chrXIII	797562	797562	A	G		
>chrXIII	797586	797586	A	G		
>chrXIII	797643	797643	A	G		
>chrXIII	797665	797665	T	C		
>chrXIII	798059	798059	G	C		
>chrXIII	798062	798062	T	C		
>chrXIII	798089	798089	T	C		
>chrXIII	798297	798297	A	G		
>chrXIII	798331	798331	-	G		
>chrXIII	798333	798333	T	-		
>chrXIII	808976	808976	A	T		
>chrXIII	809197	809197	A	G		
>chrXIII	851735	851735	G	-		
>chrXIII	887820	887820	T	C		
>chrXIII	892535	892535	G	A		
>chrXIII	892563	892563	A	-		
>chrXIII	892586	892586	G	A		
>chrXIII	892822	892822	G	-		
>chrXIII	893650	893650	A	G		
>chrXIII	893658	893658	G	T		
>chrXIII	893773	893773	A	G		
>chrXIII	894038	894038	A	T		
>chrXIII	894274	894274	C	T		
>chrXIII	895736	895736	T	G		
>chrXIII	895913	895913	G	A		
>chrXIII	896063	896063	G	C		
>chrXIII	896444	896444	A	G		
>chrXIII	896917	896917	G	T		
>chrXIII	897429	897429	C	T		
>chrXIII	897604	897604	A	G		
>chrXIII	897644	897644	A	G		
>chrXIII	898281	898281	C	T		
>chrXIII	898407	898407	G	A		
>chrXIII	898424	898424	A	G		
>chrXIII	898461	898461	G	T		
>chrXIII	898536	898536	A	C		
>chrXIII	898691	898691	A	G		
>chrXIII	898775	898775	A	G		
>chrXIII	899001	899001	C	A		
>chrXIII	899238	899238	T	C		
>chrXIII	900140	900140	A	G		
>chrXIII	901049	901049	T	C		
>chrXIII	901412	901412	C	T		
>chrXIII	901450	901450	G	A		
>chrXIII	902695	902695	T	C		
>chrXIII	902761	902761	T	G		
>chrXIII	903134	903134	T	C		
>chrXIII	903770	903770	T	C		
>chrXIII	903803	903803	A	G		
>chrXIII	903825	903825	T	C		
>chrXIII	903874	903874	T	G		
>chrXIII	903883	903883	A	G		
>chrXIII	904005	904005	C	T		
>chrXIII	904051	904051	G	A		
>chrXIII	904068	904068	A	C		
>chrXIII	904346	904346	C	T		
>chrXIII	904642	904642	-	G		
>chrXIII	905529	905529	T	C		
>chrXIII	905896	905896	C	T		
>chrXIII	906185	906185	G	A		
>chrXIII	907698	907698	T	C		
>chrXIII	907905	907905	G	A		
>chrXIII	908045	908045	T	C		
>chrXIII	908103	908103	T	C		
>chrXIII	908136	908136	C	T		
>chrXIII	908141	908141	A	G		
>chrXIII	909100	909100	C	G		
>chrXIII	909244	909244	A	C		
>chrXIII	912211	912211	C	G		
>chrXIII	912376	912376	C	T		
>chrXIII	912461	912461	C	G		
>chrXIII	913223	913223	G	A		
>chrXIII	913523	913523	T	C		
>chrXIII	913886	913886	G	A		
>chrXIII	914141	914141	A	G		
>chrXIII	914218	914218	G	T		
>chrXIII	914281	914281	T	A		
>chrXIII	914423	914423	G	A		
>chrXIII	914650	914650	T	C		
>chrXIII	914682	914682	T	C		
>chrXIII	914742	914742	T	G		
>chrXIII	914755	914755	G	A		
>chrXIII	914789	914789	C	T		
>chrXIII	914793	914793	A	C		
>chrXIII	914824	914824	-	C		
>chrXIII	914893	914893	A	T		
>chrXIII	914985	914985	C	T		
>chrXIII	915007	915007	T	A		
>chrXIII	915085	915085	A	G		
>chrXIII	915180	915180	A	G		
>chrXIII	915191	915191	T	C		
>chrXIII	915240	915240	C	T		
>chrXIII	915273	915273	G	A		
>chrXIII	915306	915306	T	-		
>chrXIII	915376	915376	G	A		
>chrXIII	915417	915417	G	A		
>chrXIII	915561	915561	T	A		
>chrXIII	915670	915670	-	T		
>chrXIII	915670	915670	C	-		
>chrXIII	915716	915716	A	G		
>chrXIII	915938	915938	T	-		
>chrXIII	915969	915969	A	G		
>chrXIII	916036	916036	C	-		
>chrXIII	916071	916071	-	CCGT		
>chrXIII	916083	916085	TTT	G		
>chrXIII	916099	916099	T	G		
>chrXIII	916126	916126	G	C		
>chrXIII	916134	916137	AAAG	GAAA		
>chrXIII	916143	916143	-	TC		
>chrXIII	916151	916151	T	C		
>chrXIII	916159	916159	G	A		
>chrXIII	916162	916162	T	C		
>chrXIII	916194	916194	G	T		
>chrXIII	916270	916270	T	C		
>chrXIII	916280	916280	G	A		
>chrXIII	916377	916377	C	G		
>chrXIII	916456	916456	T	C		
>chrXIII	916490	916490	G	A		
>chrXIII	916498	916498	T	C		
>chrXIII	916509	916509	T	C		
>chrXIII	916534	916534	A	G		
>chrXIII	916548	916548	C	-		
>chrXIII	916550	916550	-	G		
>chrXIII	916573	916579	ACATAAA	-		
>chrXIII	916596	916596	T	A		
>chrXIII	916637	916637	T	G		
>chrXIII	916780	916780	G	A		
>chrXIII	916811	916811	C	A		
>chrXIII	916814	916814	G	A		
>chrXIV	7479	7479	-	T		
>chrXIV	14335	14335	-	C		
>chrXIV	23472	23472	-	C		
>chrXIV	25775	25775	G	A		
>chrXIV	39121	39121	T	C		
>chrXIV	39456	39456	A	T		
>chrXIV	39651	39651	A	G		
>chrXIV	40305	40305	T	C		
>chrXIV	40429	40429	T	C		
>chrXIV	41145	41145	C	T		
>chrXIV	41187	41187	G	A		
>chrXIV	41217	41217	C	T		
>chrXIV	41509	41509	C	T		
>chrXIV	41679	41679	C	T		
>chrXIV	42030	42030	G	A		
>chrXIV	58185	58185	C	A		
>chrXIV	59730	59730	-	TCC		
>chrXIV	59823	59823	G	A		
>chrXIV	59960	59960	G	A		
>chrXIV	59998	59998	G	A		
>chrXIV	60034	60034	A	T		
>chrXIV	60251	60251	G	A		
>chrXIV	60302	60302	C	T		
>chrXIV	60667	60667	C	T		
>chrXIV	61469	61469	C	T		
>chrXIV	61570	61570	C	T		
>chrXIV	61714	61714	G	C		
>chrXIV	62492	62492	T	C		
>chrXIV	62528	62528	A	-		
>chrXIV	62546	62546	T	-		
>chrXIV	62649	62649	A	G		
>chrXIV	62765	62765	-	T		
>chrXIV	62842	62842	C	T		
>chrXIV	62998	62998	T	C		
>chrXIV	63085	63085	T	A		
>chrXIV	63118	63118	A	G		
>chrXIV	63207	63207	T	G		
>chrXIV	64617	64617	C	T		
>chrXIV	64820	64820	C	A		
>chrXIV	64966	64966	G	A		
>chrXIV	65028	65028	C	-		
>chrXIV	65061	65061	T	C		
>chrXIV	65101	65101	C	G		
>chrXIV	65107	65107	C	T		
>chrXIV	65258	65258	C	T		
>chrXIV	65294	65294	A	G		
>chrXIV	84859	84859	G	A		
>chrXIV	85056	85056	A	G		
>chrXIV	86042	86042	G	T		
>chrXIV	86730	86730	A	G		
>chrXIV	86790	86790	T	G		
>chrXIV	86934	86934	C	T		
>chrXIV	87195	87195	C	T		
>chrXIV	87229	87229	G	T		
>chrXIV	87310	87310	A	G		
>chrXIV	87319	87319	A	G		
>chrXIV	87439	87439	G	C		
>chrXIV	88100	88100	C	A		
>chrXIV	88106	88106	A	T		
>chrXIV	88950	88950	C	T		
>chrXIV	88974	88974	T	C		
>chrXIV	89169	89169	A	G		
>chrXIV	89448	89448	G	A		
>chrXIV	89494	89495	AT	GG		
>chrXIV	89543	89543	T	G		
>chrXIV	89675	89675	T	C		
>chrXIV	89776	89776	C	T		
>chrXIV	89837	89837	C	T		
>chrXIV	90029	90031	GAG	AAA		
>chrXIV	90251	90251	T	G		
>chrXIV	90358	90358	G	A		
>chrXIV	90414	90414	T	C		
>chrXIV	90752	90752	G	A		
>chrXIV	94853	94853	-	CTTA		
>chrXIV	94896	94896	A	C		
>chrXIV	95089	95089	T	C		
>chrXIV	95510	95510	C	T		
>chrXIV	96083	96083	C	T		
>chrXIV	96132	96132	T	C		
>chrXIV	96181	96181	C	A		
>chrXIV	96218	96218	G	A		
>chrXIV	96228	96228	C	T		
>chrXIV	96324	96324	G	A		
>chrXIV	96482	96482	T	C		
>chrXIV	96490	96490	T	A		
>chrXIV	98305	98305	T	C		
>chrXIV	98320	98320	C	T		
>chrXIV	102628	102628	C	A		
>chrXIV	102646	102646	G	A		
>chrXIV	102681	102681	C	T		
>chrXIV	102799	102801	TTT	-		
>chrXIV	103108	103108	T	C		
>chrXIV	103589	103589	A	G		
>chrXIV	103662	103662	A	T		
>chrXIV	103902	103902	T	G		
>chrXIV	104034	104034	G	A		
>chrXIV	104153	104153	T	C		
>chrXIV	104278	104278	C	T		
>chrXIV	104374	104374	G	A		
>chrXIV	104450	104450	C	T		
>chrXIV	104516	104516	C	A		
>chrXIV	104554	104554	G	A		
>chrXIV	104577	104577	G	A		
>chrXIV	104770	104770	G	A		
>chrXIV	104783	104785	ATC	TTATT		
>chrXIV	104803	104803	G	C		
>chrXIV	104929	104929	C	T		
>chrXIV	105255	105255	C	T		
>chrXIV	105379	105379	T	C		
>chrXIV	105689	105689	G	C		
>chrXIV	105839	105839	G	A		
>chrXIV	105923	105923	A	G		
>chrXIV	106004	106004	T	G		
>chrXIV	106215	106217	CAG	-		
>chrXIV	106690	106690	G	C		
>chrXIV	107116	107116	C	A		
>chrXIV	107444	107444	C	T		
>chrXIV	109533	109533	G	A		
>chrXIV	112698	112698	C	T		
>chrXIV	114342	114342	A	C		
>chrXIV	128908	128908	G	A		
>chrXIV	129279	129279	A	-		
>chrXIV	132573	132573	T	C		
>chrXIV	139272	139272	C	-		
>chrXIV	172739	172739	C	T		
>chrXIV	179569	179569	C	A		
>chrXIV	189081	189082	CG	GC		
>chrXIV	193418	193418	A	G		
>chrXIV	193474	193474	C	A		
>chrXIV	194048	194048	A	G		
>chrXIV	194420	194420	T	C		
>chrXIV	194534	194534	C	T		
>chrXIV	194615	194615	A	C		
>chrXIV	194652	194652	G	A		
>chrXIV	194657	194657	G	A		
>chrXIV	194865	194865	A	G		
>chrXIV	194955	194955	A	G		
>chrXIV	195207	195207	T	C		
>chrXIV	195359	195359	A	C		
>chrXIV	196116	196116	A	G		
>chrXIV	208766	208766	G	T		
>chrXIV	213808	213808	T	C		
>chrXIV	233759	233759	A	G		
>chrXIV	233898	233898	A	G		
>chrXIV	233904	233904	C	T		
>chrXIV	234326	234326	G	A		
>chrXIV	236686	236686	A	G		
>chrXIV	236811	236811	A	G		
>chrXIV	237100	237100	T	C		
>chrXIV	237839	237839	T	G		
>chrXIV	238042	238042	A	G		
>chrXIV	250540	250540	G	AA		
>chrXIV	250568	250568	G	A		
>chrXIV	250620	250620	G	A		
>chrXIV	250835	250835	T	C		
>chrXIV	250841	250841	T	C		
>chrXIV	250897	250897	C	T		
>chrXIV	251385	251385	A	G		
>chrXIV	252440	252440	C	G		
>chrXIV	253088	253088	T	C		
>chrXIV	254496	254496	T	C		
>chrXIV	254580	254580	C	T		
>chrXIV	254633	254633	T	C		
>chrXIV	254838	254838	A	G		
>chrXIV	254897	254897	G	A		
>chrXIV	255009	255009	A	G		
>chrXIV	255193	255193	C	T		
>chrXIV	255896	255896	T	C		
>chrXIV	256253	256253	C	T		
>chrXIV	256274	256274	G	A		
>chrXIV	256779	256779	C	T		
>chrXIV	256788	256788	G	C		
>chrXIV	256858	256858	A	G		
>chrXIV	256930	256930	A	G		
>chrXIV	257377	257377	G	C		
>chrXIV	257464	257464	G	A		
>chrXIV	257803	257803	C	T		
>chrXIV	257905	257905	T	C		
>chrXIV	257987	257987	A	T		
>chrXIV	258011	258011	C	T		
>chrXIV	258014	258014	C	T		
>chrXIV	258100	258100	G	A		
>chrXIV	258242	258242	A	T		
>chrXIV	258321	258321	A	T		
>chrXIV	258358	258358	-	TAAG		
>chrXIV	258475	258475	G	A		
>chrXIV	258590	258590	T	A		
>chrXIV	258678	258678	C	T		
>chrXIV	258679	258679	C	G		
>chrXIV	258736	258736	A	G		
>chrXIV	258796	258796	A	G		
>chrXIV	258884	258884	C	T		
>chrXIV	258895	258895	A	G		
>chrXIV	258962	258962	C	G		
>chrXIV	259284	259284	A	G		
>chrXIV	259504	259504	T	G		
>chrXIV	259573	259573	G	A		
>chrXIV	259695	259695	A	G		
>chrXIV	259899	259899	T	C		
>chrXIV	260100	260100	A	C		
>chrXIV	260109	260109	C	T		
>chrXIV	260587	260587	G	A		
>chrXIV	260619	260619	A	G		
>chrXIV	266273	266273	A	T		
>chrXIV	274732	274732	G	C		
>chrXIV	276356	276356	A	G		
>chrXIV	287983	287983	A	-		
>chrXIV	299120	299120	C	G		
>chrXIV	304165	304165	G	T		
>chrXIV	306231	306231	C	A		
>chrXIV	315278	315278	T	G		
>chrXIV	340390	340390	C	T		
>chrXIV	374744	374744	T	C		
>chrXIV	374768	374768	A	C		
>chrXIV	374810	374810	A	C		
>chrXIV	377889	377889	G	T		
>chrXIV	383566	383566	A	G		
>chrXIV	418769	418769	G	A		
>chrXIV	441071	441071	T	G		
>chrXIV	441202	441202	A	T		
>chrXIV	441235	441235	T	G		
>chrXIV	441237	441237	G	A		
>chrXIV	441348	441348	-	G		
>chrXIV	441410	441410	A	G		
>chrXIV	441437	441437	C	T		
>chrXIV	441617	441617	C	T		
>chrXIV	441971	441971	T	A		
>chrXIV	442229	442229	C	T		
>chrXIV	442298	442298	G	T		
>chrXIV	442650	442650	T	A		
>chrXIV	442655	442655	A	G		
>chrXIV	442662	442662	G	A		
>chrXIV	442718	442718	C	T		
>chrXIV	442807	442807	T	C		
>chrXIV	442870	442870	T	C		
>chrXIV	443133	443133	C	A		
>chrXIV	443149	443149	C	T		
>chrXIV	443193	443193	C	T		
>chrXIV	443839	443839	A	G		
>chrXIV	443897	443897	A	C		
>chrXIV	444423	444426	CCCC	TCCT		
>chrXIV	444711	444711	C	T		
>chrXIV	444846	444846	T	C		
>chrXIV	445673	445673	G	A		
>chrXIV	445834	445834	A	G		
>chrXIV	445988	445988	A	G		
>chrXIV	446019	446019	G	A		
>chrXIV	446046	446046	A	G		
>chrXIV	446141	446141	G	T		
>chrXIV	446339	446339	G	A		
>chrXIV	446679	446679	G	C		
>chrXIV	446768	446768	T	A		
>chrXIV	446819	446819	T	C		
>chrXIV	447195	447195	T	C		
>chrXIV	447384	447384	G	T		
>chrXIV	448371	448371	C	G		
>chrXIV	448977	448977	C	G		
>chrXIV	449116	449116	G	A		
>chrXIV	449445	449445	T	C		
>chrXIV	449523	449523	G	A		
>chrXIV	449642	449642	A	G		
>chrXIV	449855	449855	T	C		
>chrXIV	449941	449941	G	A		
>chrXIV	450514	450514	T	C		
>chrXIV	450517	450517	G	A		
>chrXIV	450552	450552	C	G		
>chrXIV	450625	450625	T	C		
>chrXIV	450846	450846	G	A		
>chrXIV	450997	450997	C	A		
>chrXIV	451121	451121	A	T		
>chrXIV	453471	453471	G	C		
>chrXIV	453939	453939	C	T		
>chrXIV	455943	455943	T	C		
>chrXIV	456088	456088	A	G		
>chrXIV	456838	456838	T	G		
>chrXIV	456878	456878	G	A		
>chrXIV	456995	456995	A	G		
>chrXIV	457265	457265	T	C		
>chrXIV	457407	457407	G	A		
>chrXIV	457487	457487	G	A		
>chrXIV	458516	458516	G	A		
>chrXIV	459094	459094	T	A		
>chrXIV	459937	459937	T	C		
>chrXIV	460627	460627	T	C		
>chrXIV	466590	466590	T	G		
>chrXIV	467221	467221	A	G		
>chrXIV	467435	467435	T	C		
>chrXIV	468490	468490	A	G		
>chrXIV	471244	471244	A	G		
>chrXIV	471385	471385	C	T		
>chrXIV	475446	475446	C	T		
>chrXIV	476500	476500	A	G		
>chrXIV	478900	478900	G	C		
>chrXIV	479610	479610	T	C		
>chrXIV	479778	479780	TAC	AT		
>chrXIV	479818	479818	T	G		
>chrXIV	480083	480083	A	T		
>chrXIV	480119	480119	G	T		
>chrXIV	480122	480122	T	C		
>chrXIV	481577	481577	T	C		
>chrXIV	482961	482961	G	A		
>chrXIV	483094	483094	C	T		
>chrXIV	483099	483099	G	A		
>chrXIV	483171	483171	T	C		
>chrXIV	483387	483387	G	-		
>chrXIV	483719	483719	C	T		
>chrXIV	483895	483895	G	A		
>chrXIV	483952	483952	C	T		
>chrXIV	483986	483986	C	G		
>chrXIV	484018	484018	C	A		
>chrXIV	484453	484453	C	T		
>chrXIV	484787	484787	C	A		
>chrXIV	484870	484870	A	G		
>chrXIV	485290	485290	G	A		
>chrXIV	485526	485526	A	G		
>chrXIV	485871	485871	C	T		
>chrXIV	485973	485973	T	C		
>chrXIV	486093	486093	T	C		
>chrXIV	486860	486860	T	A		
>chrXIV	489469	489469	G	C		
>chrXIV	618197	618197	G	-		
>chrXIV	716327	716327	G	A		
>chrXIV	716566	716566	G	A		
>chrXIV	717122	717122	T	G		
>chrXIV	717530	717530	T	A		
>chrXIV	717906	717906	A	G		
>chrXIV	718498	718498	A	G		
>chrXIV	718669	718669	C	T		
>chrXIV	731363	731363	-	C		
>chrXIV	733695	733695	A	G		
>chrXIV	734073	734073	C	T		
>chrXIV	734296	734296	C	T		
>chrXIV	734519	734519	C	T		
>chrXIV	734887	734887	C	T		
>chrXIV	734975	734975	A	G		
>chrXIV	735047	735047	T	C		
>chrXIV	735052	735052	C	T		
>chrXIV	735112	735112	A	G		
>chrXIV	735174	735174	A	G		
>chrXIV	735744	735744	C	T		
>chrXIV	735817	735817	A	G		
>chrXIV	735856	735856	G	A		
>chrXIV	735889	735889	C	T		
>chrXIV	735893	735893	G	A		
>chrXIV	736014	736014	C	T		
>chrXIV	736035	736035	C	A		
>chrXIV	736065	736065	A	G		
>chrXIV	736111	736111	C	T		
>chrXIV	736153	736153	A	C		
>chrXIV	736287	736287	T	C		
>chrXIV	736290	736290	-	C		
>chrXIV	736291	736291	C	-		
>chrXIV	736308	736308	T	C		
>chrXIV	736429	736429	C	T		
>chrXIV	736458	736458	G	A		
>chrXIV	736460	736460	C	T		
>chrXIV	736686	736686	C	T		
>chrXIV	736859	736859	G	A		
>chrXIV	736950	736950	G	C		
>chrXIV	737054	737054	G	T		
>chrXIV	737061	737061	A	G		
>chrXIV	737156	737156	C	T		
>chrXIV	737202	737202	A	G		
>chrXIV	737420	737420	A	T		
>chrXIV	737636	737636	C	T		
>chrXIV	737846	737846	C	T		
>chrXIV	737861	737861	T	C		
>chrXIV	737930	737930	T	C		
>chrXIV	738020	738020	A	G		
>chrXIV	738023	738023	A	C		
>chrXIV	738132	738132	A	G		
>chrXIV	738340	738340	G	A		
>chrXIV	738443	738443	C	T		
>chrXIV	738533	738533	C	T		
>chrXIV	738545	738545	G	A		
>chrXIV	738554	738554	T	G		
>chrXIV	738591	738591	A	G		
>chrXIV	738607	738607	A	C		
>chrXIV	738645	738645	-	G		
>chrXIV	738647	738647	G	-		
>chrXIV	738651	738651	C	A		
>chrXIV	738674	738674	T	A		
>chrXIV	738697	738697	C	A		
>chrXIV	738706	738707	AC	GA		
>chrXIV	738768	738768	C	A		
>chrXIV	738859	738859	G	A		
>chrXIV	738881	738881	A	T		
>chrXIV	738952	738952	A	G		
>chrXIV	738960	738960	A	G		
>chrXIV	739084	739084	A	G		
>chrXIV	739126	739126	T	C		
>chrXIV	739253	739253	A	G		
>chrXIV	739568	739568	T	C		
>chrXIV	739809	739809	C	-		
>chrXIV	739896	739896	C	T		
>chrXIV	740284	740284	G	A		
>chrXIV	740385	740385	A	T		
>chrXIV	740460	740460	C	T		
>chrXIV	740598	740598	G	A		
>chrXIV	741004	741004	A	G		
>chrXIV	741165	741165	G	T		
>chrXIV	741378	741378	G	C		
>chrXIV	741432	741432	A	G		
>chrXIV	741479	741479	A	G		
>chrXIV	742206	742206	T	C		
>chrXIV	742217	742217	G	C		
>chrXIV	742235	742235	T	A		
>chrXIV	742451	742451	A	G		
>chrXIV	742485	742485	T	C		
>chrXIV	742517	742517	C	G		
>chrXIV	742540	742540	G	A		
>chrXIV	742676	742676	T	G		
>chrXIV	742733	742733	C	A		
>chrXIV	742739	742739	G	A		
>chrXIV	742767	742767	C	T		
>chrXIV	742788	742788	G	-		
>chrXIV	742847	742847	C	T		
>chrXIV	743034	743034	G	A		
>chrXIV	743053	743053	G	A		
>chrXIV	743089	743089	G	A		
>chrXIV	743137	743137	T	C		
>chrXIV	743177	743177	C	T		
>chrXIV	743235	743235	T	C		
>chrXIV	743262	743262	C	A		
>chrXIV	743408	743408	A	G		
>chrXIV	743430	743430	A	G		
>chrXIV	743434	743434	T	C		
>chrXIV	743441	743441	T	G		
>chrXIV	743679	743679	G	C		
>chrXIV	743766	743766	A	C		
>chrXIV	743791	743791	C	T		
>chrXIV	743793	743793	G	A		
>chrXIV	743834	743834	T	C		
>chrXIV	743855	743855	C	T		
>chrXIV	743856	743856	A	G		
>chrXIV	743863	743863	A	G		
>chrXIV	743877	743877	A	G		
>chrXIV	743903	743905	GAC	AAA		
>chrXIV	744001	744001	A	C		
>chrXIV	744011	744011	T	C		
>chrXIV	744028	744028	G	C		
>chrXIV	744031	744031	T	G		
>chrXIV	744101	744101	G	A		
>chrXIV	744105	744105	G	A		
>chrXIV	744115	744115	G	A		
>chrXIV	744147	744147	A	G		
>chrXIV	744183	744183	G	A		
>chrXIV	744202	744202	T	A		
>chrXIV	744305	744305	C	T		
>chrXIV	744345	744345	T	C		
>chrXIV	744347	744347	T	C		
>chrXIV	744471	744471	T	C		
>chrXIV	744823	744823	C	T		
>chrXIV	744887	744887	T	C		
>chrXIV	745002	745002	C	T		
>chrXIV	745289	745289	C	T		
>chrXIV	745341	745341	C	T		
>chrXIV	745342	745342	A	G		
>chrXIV	745493	745493	T	C		
>chrXIV	745494	745494	A	G		
>chrXIV	745524	745524	A	G		
>chrXIV	745603	745603	C	T		
>chrXIV	745867	745867	A	G		
>chrXIV	745944	745944	A	C		
>chrXIV	746168	746168	T	-		
>chrXIV	746230	746230	T	C		
>chrXIV	746238	746238	A	G		
>chrXIV	746245	746245	T	G		
>chrXIV	746254	746254	T	G		
>chrXIV	746277	746277	G	A		
>chrXIV	746282	746286	TTTTT	AGTG		
>chrXIV	746361	746361	C	T		
>chrXIV	746386	746386	G	A		
>chrXIV	746410	746410	T	CGTGCACTA		
>chrXIV	746416	746416	G	C		
>chrXIV	746422	746422	A	G		
>chrXIV	746431	746431	A	G		
>chrXIV	746539	746539	G	A		
>chrXIV	746557	746557	A	C		
>chrXIV	746569	746569	C	G		
>chrXIV	746594	746594	C	T		
>chrXIV	746613	746613	C	T		
>chrXIV	746653	746653	G	A		
>chrXIV	746722	746722	A	G		
>chrXIV	746741	746741	G	A		
>chrXIV	746746	746746	C	T		
>chrXIV	746926	746926	C	T		
>chrXIV	746951	746951	A	G		
>chrXIV	746952	746952	T	C		
>chrXIV	747443	747443	T	C		
>chrXIV	747445	747445	C	T		
>chrXIV	747531	747531	A	G		
>chrXIV	747711	747711	C	A		
>chrXIV	747725	747725	G	A		
>chrXIV	747750	747750	A	G		
>chrXIV	747936	747936	A	G		
>chrXIV	748118	748118	T	C		
>chrXIV	748253	748253	G	A		
>chrXIV	748773	748773	T	C		
>chrXIV	748858	748858	T	C		
>chrXIV	748885	748885	T	G		
>chrXIV	748937	748937	A	G		
>chrXIV	749042	749042	A	G		
>chrXIV	749048	749048	A	G		
>chrXIV	749402	749402	T	C		
>chrXIV	749410	749410	G	A		
>chrXIV	749415	749415	C	T		
>chrXIV	749467	749467	G	T		
>chrXIV	749472	749472	T	C		
>chrXIV	749513	749513	C	G		
>chrXIV	749541	749541	T	C		
>chrXIV	749652	749652	G	A		
>chrXIV	749724	749724	A	G		
>chrXIV	749727	749727	A	C		
>chrXIV	750028	750028	C	T		
>chrXIV	750232	750232	T	G		
>chrXIV	750252	750252	G	T		
>chrXIV	750427	750427	T	C		
>chrXIV	750684	750684	T	C		
>chrXIV	750686	750686	G	A		
>chrXIV	750691	750691	T	C		
>chrXIV	750702	750702	C	T		
>chrXIV	750706	750706	A	T		
>chrXIV	750714	750716	CTT	TTC		
>chrXIV	750721	750721	T	C		
>chrXIV	750732	750732	A	G		
>chrXIV	750743	750744	CC	AT		
>chrXIV	750761	750761	C	T		
>chrXIV	750775	750775	A	G		
>chrXIV	750776	750776	T	C		
>chrXIV	750779	750779	T	A		
>chrXIV	750821	750821	T	C		
>chrXIV	750833	750833	A	G		
>chrXIV	750840	750840	G	A		
>chrXIV	750848	750850	GAA	AAG		
>chrXIV	750867	750867	G	A		
>chrXIV	750875	750875	A	C		
>chrXIV	750902	750902	A	G		
>chrXIV	750905	750905	A	G		
>chrXIV	751013	751013	A	G		
>chrXIV	751019	751019	A	T		
>chrXIV	751040	751040	G	T		
>chrXIV	751052	751052	G	A		
>chrXIV	751070	751070	C	G		
>chrXIV	751090	751090	C	T		
>chrXIV	751148	751148	C	T		
>chrXIV	751151	751151	C	T		
>chrXIV	751159	751159	A	G		
>chrXIV	751264	751264	C	T		
>chrXIV	751268	751268	T	A		
>chrXIV	751269	751269	C	-		
>chrXIV	751272	751272	-	A		
>chrXIV	751286	751286	G	A		
>chrXIV	751289	751289	C	-		
>chrXIV	751292	751292	-	G		
>chrXIV	751301	751301	C	A		
>chrXIV	751325	751325	C	G		
>chrXIV	751343	751343	G	A		
>chrXIV	751364	751364	A	G		
>chrXIV	751373	751373	G	A		
>chrXIV	751385	751385	A	C		
>chrXIV	751529	751529	A	G		
>chrXIV	751540	751540	C	T		
>chrXIV	751553	751553	C	T		
>chrXIV	751577	751577	A	G		
>chrXIV	751654	751654	A	G		
>chrXIV	751721	751721	G	A		
>chrXIV	751913	751913	T	G		
>chrXIV	751925	751925	C	G		
>chrXIV	752030	752030	A	G		
>chrXIV	752069	752069	A	G		
>chrXIV	752169	752169	C	T		
>chrXIV	752223	752223	C	G		
>chrXIV	752591	752591	A	G		
>chrXIV	752756	752756	T	C		
>chrXIV	752936	752936	A	T		
>chrXIV	752968	752968	C	T		
>chrXIV	753269	753269	C	T		
>chrXIV	753290	753290	G	A		
>chrXIV	753318	753318	T	G		
>chrXIV	753372	753372	G	C		
>chrXIV	753377	753380	TTTA	GCTG		
>chrXIV	753430	753430	-	G		
>chrXIV	753433	753433	G	-		
>chrXIV	753436	753436	G	C		
>chrXIV	753530	753530	C	A		
>chrXIV	753532	753532	C	T		
>chrXIV	753596	753596	A	G		
>chrXIV	753659	753659	A	T		
>chrXIV	753727	753727	A	C		
>chrXIV	754144	754144	G	C		
>chrXIV	754211	754211	G	A		
>chrXIV	754288	754288	A	G		
>chrXIV	754294	754294	T	C		
>chrXIV	754488	754488	A	G		
>chrXIV	754593	754593	T	G		
>chrXIV	754667	754667	C	T		
>chrXIV	754752	754754	TGT	A		
>chrXIV	754757	754761	CGAAA	ACCGAAG		
>chrXIV	754857	754857	G	A		
>chrXIV	754862	754862	T	C		
>chrXIV	754875	754875	-	C		
>chrXIV	754876	754876	G	-		
>chrXIV	755024	755024	G	A		
>chrXIV	755152	755152	C	T		
>chrXIV	755218	755218	T	C		
>chrXIV	755323	755323	A	C		
>chrXIV	755359	755359	G	A		
>chrXIV	755402	755402	T	C		
>chrXIV	755412	755412	G	C		
>chrXIV	755418	755418	-	TTGTAT		
>chrXIV	755437	755437	C	T		
>chrXIV	755451	755451	T	C		
>chrXIV	755457	755457	A	T		
>chrXIV	755473	755473	C	G		
>chrXIV	755545	755549	TTTTA	CTTCG		
>chrXIV	755567	755567	C	A		
>chrXIV	755572	755572	T	G		
>chrXIV	755706	755706	G	A		
>chrXIV	755761	755761	G	T		
>chrXIV	755812	755812	C	T		
>chrXIV	755864	755864	A	T		
>chrXIV	756613	756613	C	G		
>chrXIV	756837	756837	T	C		
>chrXIV	756985	756985	G	A		
>chrXIV	757123	757123	C	T		
>chrXIV	757207	757207	G	A		
>chrXIV	757257	757257	C	T		
>chrXIV	757391	757391	G	A		
>chrXIV	757822	757822	A	G		
>chrXIV	757912	757912	T	C		
>chrXIV	757948	757948	G	A		
>chrXIV	758102	758102	A	G		
>chrXIV	758123	758123	C	T		
>chrXIV	758159	758159	G	A		
>chrXIV	758169	758169	G	A		
>chrXIV	758211	758211	T	C		
>chrXIV	758263	758263	A	G		
>chrXIV	758397	758397	C	T		
>chrXIV	758547	758547	A	G		
>chrXIV	758804	758804	A	G		
>chrXIV	759504	759504	C	T		
>chrXIV	759584	759584	A	T		
>chrXIV	759616	759619	AGTA	-		
>chrXIV	759712	759712	G	C		
>chrXIV	759743	759743	A	G		
>chrXIV	759935	759935	C	T		
>chrXIV	759988	759988	T	C		
>chrXIV	760061	760061	C	A		
>chrXIV	760237	760237	G	A		
>chrXIV	761002	761002	G	T		
>chrXIV	761005	761005	C	T		
>chrXIV	761123	761123	C	G		
>chrXIV	761147	761147	G	A		
>chrXIV	761455	761455	C	T		
>chrXIV	761636	761636	A	G		
>chrXIV	761723	761723	G	A		
>chrXIV	761972	761972	G	A		
>chrXIV	762153	762153	T	A		
>chrXIV	762280	762280	G	C		
>chrXIV	762368	762368	T	C		
>chrXIV	762433	762433	A	C		
>chrXIV	762511	762511	T	C		
>chrXIV	762827	762827	G	A		
>chrXIV	762860	762860	T	G		
>chrXIV	763243	763243	G	A		
>chrXIV	763381	763381	A	C		
>chrXIV	763402	763402	C	G		
>chrXIV	763497	763497	T	A		
>chrXIV	763540	763540	C	G		
>chrXIV	763742	763742	T	C		
>chrXIV	763752	763752	G	A		
>chrXIV	763906	763906	C	T		
>chrXIV	763922	763922	C	T		
>chrXIV	764011	764011	C	T		
>chrXIV	764145	764145	A	T		
>chrXIV	764239	764239	C	T		
>chrXIV	764357	764357	G	A		
>chrXIV	764395	764395	T	C		
>chrXIV	764538	764538	T	G		
>chrXIV	764587	764587	T	C		
>chrXIV	764608	764608	C	T		
>chrXIV	764643	764643	G	A		
>chrXIV	764974	764974	A	G		
>chrXIV	765218	765218	A	T		
>chrXIV	765330	765330	T	G		
>chrXIV	779067	779067	G	A		
>chrXIV	779096	779096	C	A		
>chrXIV	779134	779134	G	A		
>chrXIV	779143	779143	T	C		
>chrXIV	779157	779157	A	C		
>chrXIV	779192	779192	T	G		
>chrXIV	779202	779204	TGT	AAC		
>chrXIV	779265	779265	T	C		
>chrXIV	779288	779288	T	A		
>chrXIV	779363	779363	T	C		
>chrXIV	779454	779454	G	A		
>chrXIV	779737	779737	T	C		
>chrXIV	779864	779864	G	C		
>chrXIV	779905	779905	C	T		
>chrXIV	780402	780402	G	C		
>chrXIV	780598	780598	G	T		
>chrXIV	780630	780630	G	A		
>chrXIV	780633	780633	A	C		
>chrXIV	781018	781018	G	C		
>chrXIV	781126	781126	T	C		
>chrXIV	781298	781298	A	T		
>chrXIV	781648	781648	G	A		
>chrXIV	781670	781670	C	G		
>chrXIV	781691	781691	A	G		
>chrXV	8477	8477	-	T		
>chrXV	27776	27776	-	T		
>chrXV	35765	35765	G	C		
>chrXV	36013	36013	T	A		
>chrXV	36119	36119	G	C		
>chrXV	36149	36149	G	A		
>chrXV	41787	41787	A	T		
>chrXV	42657	42657	G	T		
>chrXV	43018	43061	TCCAAATATATCCATGCTCTCGGTGTGCCACTTCTGGGGTTTCT	-		
>chrXV	43091	43091	A	G		
>chrXV	43142	43142	A	G		
>chrXV	43169	43169	T	C		
>chrXV	43175	43175	A	C		
>chrXV	43186	43187	AA	GG		
>chrXV	43204	43204	G	T		
>chrXV	43222	43222	G	A		
>chrXV	43302	43302	T	C		
>chrXV	43317	43317	A	G		
>chrXV	43336	43336	C	T		
>chrXV	43350	43350	C	T		
>chrXV	43359	43359	A	G		
>chrXV	43365	43365	A	G		
>chrXV	43368	43368	G	C		
>chrXV	43375	43375	T	C		
>chrXV	43443	43443	T	C		
>chrXV	43492	43494	GTG	TT		
>chrXV	43510	43510	A	G		
>chrXV	43622	43622	T	C		
>chrXV	43624	43624	T	C		
>chrXV	43627	43627	C	G		
>chrXV	43647	43647	G	A		
>chrXV	43649	43649	A	T		
>chrXV	43662	43665	AAAC	GAAA		
>chrXV	43687	43687	G	T		
>chrXV	43752	43752	G	A		
>chrXV	43785	43785	C	T		
>chrXV	43833	43833	C	T		
>chrXV	43852	43852	G	A		
>chrXV	43871	43871	A	G		
>chrXV	43914	43914	T	G		
>chrXV	44091	44091	T	C		
>chrXV	44112	44112	G	A		
>chrXV	44148	44148	T	A		
>chrXV	44175	44175	A	G		
>chrXV	44180	44180	A	G		
>chrXV	44248	44248	T	G		
>chrXV	44490	44490	G	A		
>chrXV	44517	44517	T	C		
>chrXV	44547	44547	T	C		
>chrXV	44800	44800	C	T		
>chrXV	46200	46200	T	A		
>chrXV	46203	46203	C	T		
>chrXV	46902	46902	G	A		
>chrXV	47651	47651	A	C		
>chrXV	47739	47739	G	A		
>chrXV	47784	47784	C	T		
>chrXV	47808	47808	C	T		
>chrXV	48216	48216	G	A		
>chrXV	48261	48261	G	C		
>chrXV	48310	48310	C	T		
>chrXV	48325	48325	A	G		
>chrXV	48859	48863	AAGGA	-		
>chrXV	48996	48996	G	A		
>chrXV	49829	49829	G	T		
>chrXV	49912	49912	A	T		
>chrXV	49919	49919	A	T		
>chrXV	49941	49941	G	T		
>chrXV	50009	50011	ATC	TTT		
>chrXV	50069	50069	G	T		
>chrXV	50220	50220	A	G		
>chrXV	50430	50431	GG	CC		
>chrXV	51153	51153	G	A		
>chrXV	51378	51378	C	T		
>chrXV	51812	51812	A	T		
>chrXV	53356	53356	G	C		
>chrXV	54184	54184	A	T		
>chrXV	54317	54317	T	C		
>chrXV	54320	54320	A	G		
>chrXV	54338	54338	T	C		
>chrXV	54786	54786	G	A		
>chrXV	54951	54951	A	C		
>chrXV	54973	54973	G	A		
>chrXV	54996	54996	C	T		
>chrXV	55282	55282	T	A		
>chrXV	55309	55310	CC	TT		
>chrXV	55322	55322	T	C		
>chrXV	55327	55327	C	T		
>chrXV	55329	55329	T	C		
>chrXV	55372	55372	G	C		
>chrXV	55547	55547	A	C		
>chrXV	55562	55562	T	C		
>chrXV	56036	56036	C	G		
>chrXV	56603	56603	G	A		
>chrXV	57628	57628	T	C		
>chrXV	57699	57699	A	T		
>chrXV	58558	58558	T	-		
>chrXV	58601	58601	C	G		
>chrXV	58673	58673	A	G		
>chrXV	59127	59127	T	G		
>chrXV	59265	59265	T	C		
>chrXV	59289	59289	G	A		
>chrXV	59651	59651	G	A		
>chrXV	59664	59664	C	T		
>chrXV	60110	60110	T	C		
>chrXV	60143	60143	T	C		
>chrXV	60195	60195	C	G		
>chrXV	61415	61415	G	A		
>chrXV	61694	61694	A	G		
>chrXV	61766	61766	T	C		
>chrXV	61985	61985	A	T		
>chrXV	62062	62062	G	A		
>chrXV	62108	62108	A	G		
>chrXV	62685	62685	G	A		
>chrXV	62744	62744	G	A		
>chrXV	62855	62855	G	C		
>chrXV	62914	62914	T	C		
>chrXV	62936	62936	C	T		
>chrXV	62939	62939	C	A		
>chrXV	63239	63239	C	G		
>chrXV	63524	63524	C	T		
>chrXV	63708	63708	C	T		
>chrXV	63965	63965	T	A		
>chrXV	63998	63998	A	G		
>chrXV	64043	64043	T	G		
>chrXV	64173	64173	G	C		
>chrXV	64300	64300	G	A		
>chrXV	64481	64481	G	A		
>chrXV	64577	64577	A	G		
>chrXV	66457	66457	G	C		
>chrXV	66616	66616	A	G		
>chrXV	67090	67090	A	T		
>chrXV	67130	67130	C	G		
>chrXV	67143	67143	T	G		
>chrXV	67145	67145	G	A		
>chrXV	67149	67149	C	T		
>chrXV	67175	67175	C	G		
>chrXV	67209	67210	GG	AA		
>chrXV	67451	67451	A	G		
>chrXV	67744	67744	A	G		
>chrXV	67760	67760	C	A		
>chrXV	67774	67774	G	A		
>chrXV	67780	67780	T	C		
>chrXV	67831	67831	A	G		
>chrXV	68407	68407	T	C		
>chrXV	68602	68602	G	-		
>chrXV	79297	79297	C	G		
>chrXV	79304	79304	A	-		
>chrXV	79306	79306	-	A		
>chrXV	186978	186978	-	G		
>chrXV	186979	186979	G	-		
>chrXV	190052	190052	-	G		
>chrXV	190053	190053	G	-		
>chrXV	210486	210487	AC	CA		
>chrXV	219001	219001	-	G		
>chrXV	220195	220195	T	-		
>chrXV	220208	220208	-	C		
>chrXV	259235	259235	A	-		
>chrXV	280393	280393	A	G		
>chrXV	360479	360479	G	A		
>chrXV	360593	360593	A	G		
>chrXV	360797	360797	C	T		
>chrXV	360995	360995	T	A		
>chrXV	361051	361051	T	C		
>chrXV	361461	361461	C	G		
>chrXV	363346	363346	T	C		
>chrXV	363397	363397	A	G		
>chrXV	363529	363529	T	C		
>chrXV	363768	363768	C	T		
>chrXV	363824	363824	G	A		
>chrXV	363851	363851	G	A		
>chrXV	364095	364095	A	G		
>chrXV	389237	389237	T	G		
>chrXV	398634	398634	C	T		
>chrXV	414326	414326	T	-		
>chrXV	423752	423752	T	-		
>chrXV	521099	521099	C	-		
>chrXV	532998	532998	T	A		
>chrXV	556871	556871	T	G		
>chrXV	557195	557195	T	G		
>chrXV	557624	557624	T	C		
>chrXV	557723	557723	T	C		
>chrXV	558498	558498	G	A		
>chrXV	559460	559460	T	C		
>chrXV	560187	560187	A	G		
>chrXV	560586	560586	A	G		
>chrXV	560611	560611	A	G		
>chrXV	560705	560705	-	A		
>chrXV	560858	560858	G	A		
>chrXV	562083	562083	C	T		
>chrXV	562163	562163	C	T		
>chrXV	562358	562358	G	A		
>chrXV	562469	562469	A	G		
>chrXV	562541	562541	T	G		
>chrXV	562829	562829	G	A		
>chrXV	563009	563009	G	A		
>chrXV	563767	563767	T	C		
>chrXV	563863	563863	A	G		
>chrXV	564208	564208	T	G		
>chrXV	564209	564209	C	A		
>chrXV	564259	564259	C	T		
>chrXV	564300	564300	G	C		
>chrXV	564440	564440	A	-		
>chrXV	565892	565892	T	C		
>chrXV	566003	566003	C	A		
>chrXV	566127	566127	T	A		
>chrXV	566211	566211	A	G		
>chrXV	566354	566354	G	A		
>chrXV	566374	566374	A	C		
>chrXV	566376	566376	G	A		
>chrXV	566431	566431	G	T		
>chrXV	566503	566503	A	G		
>chrXV	566565	566565	A	C		
>chrXV	566901	566901	C	A		
>chrXV	567086	567086	T	C		
>chrXV	567263	567263	G	A		
>chrXV	567268	567268	C	T		
>chrXV	567277	567277	A	G		
>chrXV	569059	569059	T	A		
>chrXV	569260	569260	A	G		
>chrXV	569691	569691	G	A		
>chrXV	569771	569771	C	T		
>chrXV	569788	569788	A	G		
>chrXV	569826	569826	C	T		
>chrXV	571301	571301	G	T		
>chrXV	571407	571407	A	G		
>chrXV	571446	571446	G	C		
>chrXV	571488	571488	G	A		
>chrXV	580207	580207	A	G		
>chrXV	580334	580334	C	G		
>chrXV	580352	580352	C	T		
>chrXV	588344	588344	C	-		
>chrXV	588363	588363	-	A		
>chrXV	588365	588365	G	-		
>chrXV	611024	611024	C	-		
>chrXV	611036	611036	A	G		
>chrXV	616391	616391	T	A		
>chrXV	722154	722154	G	-		
>chrXV	722265	722265	G	-		
>chrXV	809751	809751	C	T		
>chrXV	877796	877796	-	G		
>chrXV	889947	889947	G	C		
>chrXV	985341	985341	G	A		
>chrXV	985374	985374	A	G		
>chrXV	985515	985515	A	G		
>chrXV	985929	985929	A	G		
>chrXV	986514	986514	T	C		
>chrXV	986761	986761	C	T		
>chrXV	986835	986835	A	G		
>chrXV	986974	986974	C	T		
>chrXV	986988	986988	A	G		
>chrXV	987487	987487	T	G		
>chrXV	987493	987493	C	T		
>chrXV	987664	987664	G	A		
>chrXV	988093	988093	G	A		
>chrXV	1059030	1059030	G	T		
>chrXVI	74040	74040	G	C		
>chrXVI	89899	89899	A	G		
>chrXVI	128039	128039	T	G		
>chrXVI	191943	191943	C	T		
>chrXVI	221485	221485	A	C		
>chrXVI	223629	223629	C	T		
>chrXVI	230797	230797	G	C		
>chrXVI	347529	347529	-	G		
>chrXVI	347760	347760	-	C		
>chrXVI	371319	371319	G	A		
>chrXVI	372487	372487	G	T		
>chrXVI	373348	373348	T	C		
>chrXVI	373547	373547	C	T		
>chrXVI	373609	373609	T	A		
>chrXVI	373943	373943	G	A		
>chrXVI	374360	374360	G	A		
>chrXVI	374823	374823	A	G		
>chrXVI	376136	376136	C	T		
>chrXVI	395110	395110	G	A		
>chrXVI	432088	432088	C	T		
>chrXVI	520377	520378	GC	CGG		
>chrXVI	520648	520648	-	C		
>chrXVI	520820	520820	T	-		
>chrXVI	642955	642955	G	A		
>chrXVI	727933	727933	G	A		
>chrXVI	778304	778304	-	G		
>chrXVI	778378	778378	-	C		
>chrXVI	778863	778863	T	A		
>chrXVI	850459	850459	A	C		
>chrXVI	890342	890342	T	A		
>2micron	265	265	G	A		
